# Supplementary material for: Differential transcriptional networks associated with key phases of ingrowth wall construction in trans-differentiating epidermal transfer cells of Vicia faba cotyledons
Source: BMC Plant Biol. 2015 Apr 16;15:103. doi: 10.1186/s12870-015-0486-5 (PMC4437447; doi:10.1186/s12870-015-0486-5)
Supplement: Additional file 4: Table S3. — Annotation and expression levels of all genes specifically expressed in the epidermal cells of cultured V. faba cotyledons trans-differentiating to epidermal transfer cells. [file 12870_2015_486_MOESM4_ESM.xlsx]

## Sheet: EPIDERMAL SWITCHED OFF
Table S3a. Annotation and expression levels (RPKM) of unigenes in adaxial epidermal cells that are switched off on transiting to a transfer cell fate.
GeneID	Annotation	E value	RPKM at 0 h
			Mean	SE
Unigene27712_VfEP_Reference	alpha-galactosidase 1 [Pisum sativum]	2e-147	327.979	56.905
CL135.Contig1_VfEP_Reference	uncharacterized protein LOC100787007 [Glycine max]	6e-131	220.737	55.2289
CL3110.Contig1_VfEP_Reference	RecName: Full=Chalcone synthase 1; AltName: Full=Naregenin-chalcone synthase 1 >gi|20824|emb|CAA44933.1| naregenin-chalcone synthase [Pisum sativum] >gi|391781|dbj|BAA01512.1| chalcone synthase [Pisum sativum]	0	105.075	45.0753
Unigene29949_VfEP_Reference	unknown [Lotus japonicus]	1e-14	98.1582	56.9693
CL5082.Contig2_VfEP_Reference	RecName: Full=Mixed-amyrin synthase >gi|8918273|dbj|BAA97559.1| mixed-amyrin synthase [Pisum sativum]	0	47.8281	12.6279
Unigene30408_VfEP_Reference	glucan endo-1,3-beta-d-glucosidase [Cicer arietinum]	1e-163	42.1847	23.2947
CL1262.Contig1_VfEP_Reference	hypothetical protein ZEAMMB73_428483, partial [Zea mays]	1e-25	38.0091	18.48
CL4277.Contig3_VfEP_Reference	PREDICTED: mitochondrial import receptor subunit TOM5 homolog [Glycine max] >gi|356562628|ref|XP_003549571.1| PREDICTED: mitochondrial import receptor subunit TOM5 homolog [Glycine max]	5e-18	36.1486	4.01439
Unigene14368_VfEP_Reference	hypothetical protein MTR_5g020060 [Medicago truncatula] >gi|355513322|gb|AES94945.1| hypothetical protein MTR_5g020060 [Medicago truncatula]	1e-49	35.6009	17.2452
Unigene14368_VfEP_Reference	hypothetical protein MTR_5g020060 [Medicago truncatula] >gi|355513322|gb|AES94945.1| hypothetical protein MTR_5g020060 [Medicago truncatula]	1e-49	35.6009	17.2452
Unigene8865_VfEP_Reference	#N/A	#N/A	35.4475	1.85761
Unigene9392_VfEP_Reference	#N/A	#N/A	33.1911	30.7854
Unigene472_VfEP_Reference	hypothetical protein MTR_4g119820 [Medicago truncatula] >gi|355510721|gb|AES91863.1| hypothetical protein MTR_4g119820 [Medicago truncatula]	3e-70	28.3457	10.045
Unigene30625_VfEP_Reference	#N/A	#N/A	24.2406	4.49499
CL6977.Contig2_VfEP_Reference	#N/A	#N/A	23.1745	5.70681
Unigene10431_VfEP_Reference	RING finger family protein [Medicago truncatula] >gi|355518880|gb|AET00504.1| RING finger family protein [Medicago truncatula]	1e-94	22.1842	3.23588
Unigene10431_VfEP_Reference	RING finger family protein [Medicago truncatula] >gi|355518880|gb|AET00504.1| RING finger family protein [Medicago truncatula]	1e-94	22.1842	3.23588
Unigene8690_VfEP_Reference	Ty3/gypsy retrotransposon protein [Beta vulgaris subsp. vulgaris]	6e-24	19.7168	8.29715
Unigene21817_VfEP_Reference	#N/A	#N/A	19.4586	7.46193
CL7473.Contig1_VfEP_Reference	#N/A	#N/A	19.015	7.16012
Unigene18018_VfEP_Reference	#N/A	#N/A	18.6628	7.93501
Unigene21335_VfEP_Reference	#N/A	#N/A	17.445	1.81504
Unigene7186_VfEP_Reference	PREDICTED: hydrophobic protein RCI2A-like [Glycine max]	1e-23	16.8025	12.9638
Unigene7705_VfEP_Reference	hypothetical protein MTR_119s0008 [Medicago truncatula] >gi|355504053|gb|AES85256.1| hypothetical protein MTR_119s0008 [Medicago truncatula]	1e-52	16.6566	9.2799
Unigene31493_VfEP_Reference	#N/A	#N/A	15.751	2.7072
CL7904.Contig1_VfEP_Reference	Cellulose synthase-like protein H1 [Medicago truncatula] >gi|355485993|gb|AES67196.1| Cellulose synthase-like protein H1 [Medicago truncatula]	0	15.5297	1.74138
Unigene16350_VfEP_Reference	hypothetical protein MTR_1g070970 [Medicago truncatula] >gi|355479593|gb|AES60796.1| hypothetical protein MTR_1g070970 [Medicago truncatula]	3e-146	15.516	5.63884
CL8043.Contig1_VfEP_Reference	#N/A	#N/A	15.4635	4.36781
Unigene30970_VfEP_Reference	uncharacterized protein LOC100811411 [Glycine max]	2e-16	14.5186	2.13693
Unigene30541_VfEP_Reference	PREDICTED: protein IN2-1 homolog B-like [Glycine max]	1e-101	14.3709	10.7094
Unigene10310_VfEP_Reference	#N/A	#N/A	14.2113	4.41062
CL203.Contig1_VfEP_Reference	#N/A	#N/A	13.8273	5.73511
CL7495.Contig1_VfEP_Reference	#N/A	#N/A	13.3267	3.26419
Unigene3232_VfEP_Reference	hypothetical protein MTR_5g087480 [Medicago truncatula] >gi|355518394|gb|AET00018.1| hypothetical protein MTR_5g087480 [Medicago truncatula]	4e-41	13.2386	7.62485
CL5611.Contig3_VfEP_Reference	Cytochrome P450 [Medicago truncatula] >gi|355519036|gb|AET00660.1| Cytochrome P450 [Medicago truncatula]	0	13.1832	4.0487
Unigene17785_VfEP_Reference	#N/A	#N/A	12.9548	4.31674
Unigene1534_VfEP_Reference	PREDICTED: uncharacterized protein LOC100813803 [Glycine max]	5e-08	12.8085	4.24331
Unigene21984_VfEP_Reference	#N/A	#N/A	12.7448	6.38216
Unigene18765_VfEP_Reference	#N/A	#N/A	12.4534	7.23785
Unigene17609_VfEP_Reference	RING-H2 finger protein [Medicago truncatula] >gi|355490951|gb|AES72154.1| RING-H2 finger protein [Medicago truncatula]	6e-60	12.3333	5.14408
Unigene16458_VfEP_Reference	#N/A	#N/A	12.3251	2.76831
CL7223.Contig1_VfEP_Reference	#N/A	#N/A	12.1574	3.72081
CL2833.Contig1_VfEP_Reference	#N/A	#N/A	11.7592	3.37068
CL2270.Contig2_VfEP_Reference	#N/A	#N/A	11.4699	4.68028
CL10937.Contig1_VfEP_Reference	#N/A	#N/A	11.2831	3.51921
Unigene27589_VfEP_Reference	#N/A	#N/A	11.234	4.55685
CL1019.Contig4_VfEP_Reference	#N/A	#N/A	11.1219	1.48718
Unigene11077_VfEP_Reference	PREDICTED: putative homeobox-leucine zipper protein ATHB-51-like [Glycine max]	4e-59	11.067	9.42641
CL6061.Contig1_VfEP_Reference	hypothetical protein MTR_2g012700 [Medicago truncatula] >gi|355482535|gb|AES63738.1| hypothetical protein MTR_2g012700 [Medicago truncatula]	5e-06	10.9551	0.438496
CL9966.Contig1_VfEP_Reference	#N/A	#N/A	10.8361	0.812185
Unigene33072_VfEP_Reference	#N/A	#N/A	10.7759	4.41178
Unigene1982_VfEP_Reference	#N/A	#N/A	10.7676	4.04188
Unigene31196_VfEP_Reference	#N/A	#N/A	10.6156	3.22206
Unigene26727_VfEP_Reference	hypothetical protein MTR_065s0036 [Medicago truncatula] >gi|355502892|gb|AES84095.1| hypothetical protein MTR_065s0036 [Medicago truncatula]	3e-20	10.5163	5.63499
Unigene25752_VfEP_Reference	#N/A	#N/A	10.5066	1.25297
Unigene26738_VfEP_Reference	#N/A	#N/A	10.3813	4.9953
CL7548.Contig2_VfEP_Reference	PREDICTED: uncharacterized protein LOC100820463 [Glycine max]	3e-40	10.3435	5.07743
CL6426.Contig1_VfEP_Reference	#N/A	#N/A	10.3267	5.60418
Unigene17883_VfEP_Reference	#N/A	#N/A	10.3073	3.63202
CL11028.Contig9_VfEP_Reference	#N/A	#N/A	10.0785	1.78394
Unigene31466_VfEP_Reference	#N/A	#N/A	9.88423	3.15781
Unigene11871_VfEP_Reference	IMP dehydrogenase/GMP reductase [Glycine max]	1e-06	9.56007	3.7266
Unigene34091_VfEP_Reference	#N/A	#N/A	9.47908	2.87293
Unigene30465_VfEP_Reference	Anthocyanidin 3-O-glucosyltransferase [Medicago truncatula] >gi|355485718|gb|AES66921.1| Anthocyanidin 3-O-glucosyltransferase [Medicago truncatula]	0	9.39513	4.60432
Unigene28680_VfEP_Reference	#N/A	#N/A	9.24244	2.94851
Unigene28680_VfEP_Reference	#N/A	#N/A	9.24244	2.94851
Unigene1264_VfEP_Reference	#N/A	#N/A	8.94227	3.91379
Unigene30336_VfEP_Reference	PREDICTED: salicylate O-methyltransferase-like [Glycine max]	1e-17	8.75398	5.50982
Unigene25466_VfEP_Reference	#N/A	#N/A	8.45987	4.12207
Unigene18276_VfEP_Reference	unknown [Medicago truncatula]	2e-21	8.33448	1.26679
Unigene29149_VfEP_Reference	hypothetical protein VITISV_010143 [Vitis vinifera]	6e-22	8.27515	3.07268
Unigene13193_VfEP_Reference	#N/A	#N/A	8.20311	6.67208
Unigene1987_VfEP_Reference	PREDICTED: histone H4-like [Fragaria vesca subsp. vesca]	1e-54	8.18508	3.64381
Unigene19112_VfEP_Reference	#N/A	#N/A	8.17066	2.36321
CL7645.Contig2_VfEP_Reference	#N/A	#N/A	8.1283	2.37808
Unigene31229_VfEP_Reference	#N/A	#N/A	8.12723	2.47468
CL6123.Contig2_VfEP_Reference	#N/A	#N/A	8.07547	1.18035
CL2216.Contig10_VfEP_Reference	#N/A	#N/A	8.00156	3.35255
Unigene21986_VfEP_Reference	#N/A	#N/A	7.92351	4.1348
Unigene37991_VfEP_Reference	#N/A	#N/A	7.88508	2.50155
Unigene22217_VfEP_Reference	hypothetical protein MTR_2g034350 [Medicago truncatula] >gi|355483812|gb|AES65015.1| hypothetical protein MTR_2g034350 [Medicago truncatula]	1e-23	7.88476	6.83438
CL11046.Contig2_VfEP_Reference	#N/A	#N/A	7.82569	2.83088
Unigene8541_VfEP_Reference	#N/A	#N/A	7.75981	1.65865
Unigene8616_VfEP_Reference	hypothetical protein MTR_5g080260 [Medicago truncatula] >gi|355517770|gb|AES99393.1| hypothetical protein MTR_5g080260 [Medicago truncatula]	3e-22	7.74119	3.33594
CL4747.Contig2_VfEP_Reference	unknown [Medicago truncatula]	3e-36	7.71488	1.15013
CL8703.Contig1_VfEP_Reference	PREDICTED: uncharacterized protein LOC100801188 [Glycine max]	2e-15	7.66093	1.40068
Unigene2666_VfEP_Reference	#N/A	#N/A	7.60614	2.95472
Unigene1701_VfEP_Reference	#N/A	#N/A	7.41579	3.20209
Unigene33056_VfEP_Reference	#N/A	#N/A	7.36515	1.94506
Unigene6361_VfEP_Reference	#N/A	#N/A	7.32616	2.99634
Unigene28055_VfEP_Reference	#N/A	#N/A	7.22795	2.29477
CL8913.Contig2_VfEP_Reference	#N/A	#N/A	7.17031	3.92142
Unigene18051_VfEP_Reference	#N/A	#N/A	7.11445	4.70194
CL9025.Contig1_VfEP_Reference	hypothetical protein MTR_7g111090 [Medicago truncatula] >gi|87240989|gb|ABD32847.1| hypothetical protein MtrDRAFT_AC149038g10v2 [Medicago truncatula] >gi|355501120|gb|AES82323.1| hypothetical protein MTR_7g111090 [Medicago truncatula] >gi|388518681|gb|AFK47402.1| unknown [Medicago truncatula]	8e-26	7.05016	0.300737
Unigene30423_VfEP_Reference	#N/A	#N/A	7.01339	5.72002
Unigene30496_VfEP_Reference	MtN19 protein [Medicago truncatula] >gi|355483597|gb|AES64800.1| MtN19 protein [Medicago truncatula]	0	7.01018	5.40481
CL8394.Contig2_VfEP_Reference	#N/A	#N/A	6.98648	1.31316
Unigene30752_VfEP_Reference	unknown [Medicago truncatula]	6e-111	6.95979	2.49315
CL693.Contig7_VfEP_Reference	#N/A	#N/A	6.88988	2.78641
CL9028.Contig2_VfEP_Reference	PREDICTED: TIM21-like protein, mitochondrial-like [Glycine max]	2e-94	6.83735	0.572358
Unigene3612_VfEP_Reference	hypothetical protein MTR_1g101370 [Medicago truncatula] >gi|355481351|gb|AES62554.1| hypothetical protein MTR_1g101370 [Medicago truncatula]	1e-34	6.8095	0.784094
Unigene16307_VfEP_Reference	#N/A	#N/A	6.76265	3.55701
Unigene7367_VfEP_Reference	#N/A	#N/A	6.73625	1.61672
CL8405.Contig3_VfEP_Reference	#N/A	#N/A	6.69373	3.1795
Unigene7412_VfEP_Reference	#N/A	#N/A	6.55621	2.22704
Unigene7412_VfEP_Reference	#N/A	#N/A	6.55621	2.22704
Unigene20049_VfEP_Reference	#N/A	#N/A	6.55534	2.96831
Unigene1168_VfEP_Reference	#N/A	#N/A	6.54431	0.906043
CL3927.Contig1_VfEP_Reference	#N/A	#N/A	6.5127	2.70115
Unigene9871_VfEP_Reference	unknown [Medicago truncatula]	1e-85	6.46541	2.13113
Unigene31966_VfEP_Reference	#N/A	#N/A	6.44205	2.13957
Unigene519_VfEP_Reference	PREDICTED: uncharacterized protein LOC100789964 [Glycine max]	3e-24	6.42867	2.96036
Unigene29508_VfEP_Reference	#N/A	#N/A	6.37286	2.63907
Unigene34996_VfEP_Reference	#N/A	#N/A	6.36854	0.920316
Unigene34996_VfEP_Reference	#N/A	#N/A	6.36854	0.920316
Unigene15213_VfEP_Reference	PREDICTED: uncharacterized protein LOC100814662 [Glycine max]	2e-44	6.28664	2.06439
Unigene23196_VfEP_Reference	#N/A	#N/A	6.21565	0.530955
Unigene7230_VfEP_Reference	#N/A	#N/A	6.20374	2.58374
Unigene7230_VfEP_Reference	#N/A	#N/A	6.20374	2.58374
Unigene7432_VfEP_Reference	#N/A	#N/A	6.17674	0.0265489
CL5611.Contig1_VfEP_Reference	Cytochrome P450 [Medicago truncatula] >gi|355517200|gb|AES98823.1| Cytochrome P450 [Medicago truncatula]	0	6.17562	2.53953
Unigene27945_VfEP_Reference	#N/A	#N/A	6.1671	1.82915
Unigene26468_VfEP_Reference	#N/A	#N/A	6.02795	1.4561
Unigene35465_VfEP_Reference	#N/A	#N/A	6.02602	1.65965
Unigene20465_VfEP_Reference	Cytochrome P450 [Medicago truncatula] >gi|355517206|gb|AES98829.1| Cytochrome P450 [Medicago truncatula]	1e-11	5.97941	2.72496
Unigene37659_VfEP_Reference	#N/A	#N/A	5.95275	1.1082
Unigene241_VfEP_Reference	PREDICTED: translational activator GCN1-like [Glycine max]	1e-21	5.93043	2.18363
Unigene12960_VfEP_Reference	#N/A	#N/A	5.88033	1.91797
Unigene27738_VfEP_Reference	#N/A	#N/A	5.84836	0.498605
Unigene10288_VfEP_Reference	Fasciclin-like arabinogalactan protein [Medicago truncatula] >gi|355523862|gb|AET04316.1| Fasciclin-like arabinogalactan protein [Medicago truncatula]	4e-47	5.8213	3.43726
Unigene32098_VfEP_Reference	#N/A	#N/A	5.68624	0.637053
CL1496.Contig1_VfEP_Reference	FBD-associated F-box protein [Medicago truncatula] >gi|355509348|gb|AES90490.1| FBD-associated F-box protein [Medicago truncatula]	1e-31	5.67466	1.13163
CL8928.Contig2_VfEP_Reference	#N/A	#N/A	5.66345	0.402509
Unigene11524_VfEP_Reference	#N/A	#N/A	5.61901	2.16103
Unigene13937_VfEP_Reference	#N/A	#N/A	5.61331	0.817547
CL6936.Contig1_VfEP_Reference	#N/A	#N/A	5.58405	2.25759
Unigene24012_VfEP_Reference	Pectinesterase [Medicago truncatula] >gi|355501216|gb|AES82419.1| Pectinesterase [Medicago truncatula]	4e-55	5.53455	1.45362
Unigene36322_VfEP_Reference	#N/A	#N/A	5.53179	1.55323
Unigene6446_VfEP_Reference	hypothetical protein MTR_2g094660 [Medicago truncatula] >gi|355486312|gb|AES67515.1| hypothetical protein MTR_2g094660 [Medicago truncatula]	1e-08	5.51128	2.53741
Unigene20535_VfEP_Reference	#N/A	#N/A	5.51111	2.6987
Unigene18764_VfEP_Reference	#N/A	#N/A	5.49251	2.04246
Unigene18764_VfEP_Reference	#N/A	#N/A	5.49251	2.04246
CL6419.Contig2_VfEP_Reference	#N/A	#N/A	5.48799	1.26576
Unigene28657_VfEP_Reference	#N/A	#N/A	5.46515	1.92477
Unigene19023_VfEP_Reference	PREDICTED: uncharacterized protein LOC100789356 [Glycine max]	8e-09	5.27461	1.90618
Unigene35819_VfEP_Reference	hypothetical protein MTR_5g054740 [Medicago truncatula] >gi|355515836|gb|AES97459.1| hypothetical protein MTR_5g054740 [Medicago truncatula]	1e-11	5.23824	1.35683
CL10301.Contig4_VfEP_Reference	#N/A	#N/A	5.23377	1.61378
CL5619.Contig2_VfEP_Reference	#N/A	#N/A	5.23152	2.2371
Unigene27937_VfEP_Reference	#N/A	#N/A	5.18567	2.01498
Unigene33605_VfEP_Reference	hypothetical protein VITISV_024648 [Vitis vinifera]	2e-15	5.17177	2.16488
CL1745.Contig9_VfEP_Reference	#N/A	#N/A	5.11222	2.69859
CL6492.Contig1_VfEP_Reference	PREDICTED: phospholipase C 3-like [Glycine max]	6e-61	5.10907	2.03558
Unigene35582_VfEP_Reference	Serine/threonine protein kinase [Medicago truncatula] >gi|355493578|gb|AES74781.1| Serine/threonine protein kinase [Medicago truncatula]	1e-37	5.0823	1.94444
CL6626.Contig1_VfEP_Reference	#N/A	#N/A	5.01114	0.969274
CL9423.Contig2_VfEP_Reference	#N/A	#N/A	4.92169	1.62556
Unigene28950_VfEP_Reference	#N/A	#N/A	4.90249	0.46808
Unigene28808_VfEP_Reference	PREDICTED: uncharacterized protein LOC100796257 [Glycine max]	1e-23	4.90057	1.77241
Unigene31516_VfEP_Reference	#N/A	#N/A	4.85515	1.29676
Unigene28056_VfEP_Reference	#N/A	#N/A	4.84983	1.25982
Unigene5969_VfEP_Reference	Zinc finger CCCH domain-containing protein [Medicago truncatula] >gi|355489662|gb|AES70865.1| Zinc finger CCCH domain-containing protein [Medicago truncatula]	3e-10	4.82606	2.20522
Unigene37373_VfEP_Reference	#N/A	#N/A	4.8249	1.74153
Unigene28537_VfEP_Reference	#N/A	#N/A	4.80829	2.00079
CL7961.Contig3_VfEP_Reference	#N/A	#N/A	4.80754	1.58835
Unigene38238_VfEP_Reference	F-box/LRR-repeat protein [Medicago truncatula] >gi|355483121|gb|AES64324.1| F-box/LRR-repeat protein [Medicago truncatula]	1e-10	4.78868	1.16571
Unigene33418_VfEP_Reference	#N/A	#N/A	4.74144	2.24707
Unigene36409_VfEP_Reference	Serine/threonine protein kinase [Medicago truncatula] >gi|355493578|gb|AES74781.1| Serine/threonine protein kinase [Medicago truncatula]	4e-11	4.73608	2.05606
Unigene5409_VfEP_Reference	#N/A	#N/A	4.57957	2.14149
Unigene28606_VfEP_Reference	#N/A	#N/A	4.57789	0.451894
Unigene30934_VfEP_Reference	#N/A	#N/A	4.56943	2.21856
Unigene2047_VfEP_Reference	#N/A	#N/A	4.56125	0.805582
CL3674.Contig1_VfEP_Reference	PREDICTED: uncharacterized protein LOC100797203 [Glycine max]	0	4.52735	0.308184
CL5315.Contig2_VfEP_Reference	#N/A	#N/A	4.45791	0.837455
Unigene7768_VfEP_Reference	#N/A	#N/A	4.4526	1.27527
Unigene22393_VfEP_Reference	PREDICTED: probable glycosyltransferase At5g03795-like [Glycine max]	5e-06	4.42032	3.04132
CL336.Contig1_VfEP_Reference	#N/A	#N/A	4.4033	0.737537
Unigene11391_VfEP_Reference	Ethylene receptor [Medicago truncatula] >gi|355479681|gb|AES60884.1| Ethylene receptor [Medicago truncatula]	4e-98	4.40275	1.2402
Unigene16364_VfEP_Reference	#N/A	#N/A	4.38131	3.02827
Unigene29254_VfEP_Reference	#N/A	#N/A	4.37167	0.638986
Unigene7920_VfEP_Reference	Polygalacturonase [Medicago truncatula] >gi|355514550|gb|AES96173.1| Polygalacturonase [Medicago truncatula]	0	4.3539	0.85986
Unigene7966_VfEP_Reference	#N/A	#N/A	4.34173	1.24425
Unigene27854_VfEP_Reference	hypothetical protein MTR_4g009740 [Medicago truncatula] >gi|355505393|gb|AES86535.1| hypothetical protein MTR_4g009740 [Medicago truncatula]	4e-06	4.33104	1.14457
Unigene7985_VfEP_Reference	#N/A	#N/A	4.31339	1.5309
CL4622.Contig1_VfEP_Reference	#N/A	#N/A	4.30164	1.76158
CL4622.Contig1_VfEP_Reference	#N/A	#N/A	4.30164	1.76158
Unigene1983_VfEP_Reference	#N/A	#N/A	4.27547	1.90416
Unigene35034_VfEP_Reference	#N/A	#N/A	4.27075	1.31472
CL9950.Contig2_VfEP_Reference	#N/A	#N/A	4.20493	1.97251
Unigene13940_VfEP_Reference	Metal ion binding protein [Medicago truncatula] >gi|355500570|gb|AES81773.1| Metal ion binding protein [Medicago truncatula]	5e-41	4.20408	0.512275
CL609.Contig7_VfEP_Reference	#N/A	#N/A	4.20117	2.59465
Unigene14804_VfEP_Reference	#N/A	#N/A	4.18129	0.518538
CL1766.Contig5_VfEP_Reference	#N/A	#N/A	4.15776	2.13742
Unigene41316_VfEP_Reference	#N/A	#N/A	4.14298	1.3916
Unigene7276_VfEP_Reference	hypothetical protein MTR_2g088590 [Medicago truncatula] >gi|355486056|gb|AES67259.1| hypothetical protein MTR_2g088590 [Medicago truncatula] >gi|388498510|gb|AFK37321.1| unknown [Medicago truncatula]	1e-77	4.14192	0.712463
Unigene25306_VfEP_Reference	#N/A	#N/A	4.13538	0.525858
Unigene16735_VfEP_Reference	#N/A	#N/A	4.13497	1.09573
Unigene21183_VfEP_Reference	Phosphomannose isomerase [Medicago truncatula] >gi|355504527|gb|AES85730.1| Phosphomannose isomerase [Medicago truncatula]	9e-20	4.0643	2.61035
Unigene20570_VfEP_Reference	#N/A	#N/A	4.05928	1.76836
Unigene12538_VfEP_Reference	#N/A	#N/A	4.03534	1.84796
Unigene3619_VfEP_Reference	#N/A	#N/A	3.99665	0.377228
Unigene10383_VfEP_Reference	#N/A	#N/A	3.98838	0.936061
Unigene11140_VfEP_Reference	#N/A	#N/A	3.98234	1.6017
CL2866.Contig2_VfEP_Reference	#N/A	#N/A	3.94967	0.754811
CL7460.Contig1_VfEP_Reference	#N/A	#N/A	3.90952	1.01067
CL6616.Contig2_VfEP_Reference	#N/A	#N/A	3.90302	1.33358
CL1788.Contig2_VfEP_Reference	unknown [Medicago truncatula]	2e-67	3.858	0.305491
Unigene32119_VfEP_Reference	hypothetical protein MTR_2g028940 [Medicago truncatula] >gi|355483511|gb|AES64714.1| hypothetical protein MTR_2g028940 [Medicago truncatula]	2e-34	3.84413	0.73621
Unigene4642_VfEP_Reference	#N/A	#N/A	3.81942	1.30575
Unigene31856_VfEP_Reference	#N/A	#N/A	3.81758	1.36122
Unigene9949_VfEP_Reference	#N/A	#N/A	3.79977	1.61997
Unigene17172_VfEP_Reference	PREDICTED: uncharacterized protein LOC100802653 [Glycine max]	4e-77	3.78771	0.986224
Unigene32915_VfEP_Reference	#N/A	#N/A	3.78705	1.65973
Unigene27593_VfEP_Reference	unknown [Medicago truncatula]	0	3.77784	1.396
Unigene4836_VfEP_Reference	#N/A	#N/A	3.77214	1.77871
Unigene32672_VfEP_Reference	#N/A	#N/A	3.73661	1.15405
CL10456.Contig1_VfEP_Reference	Histone deacetylase [Medicago truncatula] >gi|355493153|gb|AES74356.1| Histone deacetylase [Medicago truncatula]	8e-26	3.73357	1.48508
Unigene32079_VfEP_Reference	22.7 kDa class IV heat shock protein [Medicago truncatula] >gi|355518392|gb|AET00016.1| 22.7 kDa class IV heat shock protein [Medicago truncatula]	1e-95	3.72869	1.1335
CL3931.Contig1_VfEP_Reference	#N/A	#N/A	3.72783	1.23355
Unigene37543_VfEP_Reference	PREDICTED: uncharacterized protein LOC100778359 [Glycine max]	3e-15	3.72238	1.53464
Unigene41251_VfEP_Reference	Serine/threonine protein kinase [Medicago truncatula] >gi|355493578|gb|AES74781.1| Serine/threonine protein kinase [Medicago truncatula]	7e-30	3.68839	0.901261
Unigene27051_VfEP_Reference	#N/A	#N/A	3.67842	1.01766
CL10884.Contig6_VfEP_Reference	#N/A	#N/A	3.64207	1.56265
Unigene20231_VfEP_Reference	PREDICTED: DUF21 domain-containing protein At4g14240-like [Glycine max]	1e-87	3.6297	1.05889
CL4696.Contig1_VfEP_Reference	PREDICTED: importin subunit alpha-1-like [Glycine max]	1e-57	3.62507	1.8861
CL4696.Contig1_VfEP_Reference	PREDICTED: importin subunit alpha-1-like [Glycine max]	1e-57	3.62507	1.8861
CL3783.Contig1_VfEP_Reference	#N/A	#N/A	3.53727	1.0565
Unigene34215_VfEP_Reference	hypothetical protein MTR_6g042650 [Medicago truncatula] >gi|355494159|gb|AES75362.1| hypothetical protein MTR_6g042650 [Medicago truncatula]	5e-10	3.5304	1.51389
Unigene11442_VfEP_Reference	#N/A	#N/A	3.52678	0.432416
CL829.Contig1_VfEP_Reference	#N/A	#N/A	3.51314	0.585836
CL7760.Contig2_VfEP_Reference	hypothetical protein PRUPE_ppa000257mg [Prunus persica]	6e-07	3.50903	0.909902
CL9180.Contig4_VfEP_Reference	#N/A	#N/A	3.50013	0.941971
Unigene37053_VfEP_Reference	#N/A	#N/A	3.49265	0.862853
CL4199.Contig1_VfEP_Reference	#N/A	#N/A	3.48612	0.881393
Unigene15987_VfEP_Reference	Zinc finger-like protein [Medicago truncatula] >gi|355515801|gb|AES97424.1| Zinc finger-like protein [Medicago truncatula]	1e-49	3.46933	1.52762
Unigene32276_VfEP_Reference	#N/A	#N/A	3.4459	0.188939
Unigene22639_VfEP_Reference	PREDICTED: peroxidase 19-like [Glycine max]	6e-61	3.42718	0.153601
CL2609.Contig13_VfEP_Reference	#N/A	#N/A	3.40659	1.07163
Unigene14052_VfEP_Reference	Protein vip1 [Medicago truncatula] >gi|355496192|gb|AES77395.1| Protein vip1 [Medicago truncatula]	2e-07	3.38804	1.02157
CL6046.Contig2_VfEP_Reference	hypothetical protein PRUPE_ppa001837mg [Prunus persica]	3e-06	3.33948	0.110876
Unigene27300_VfEP_Reference	#N/A	#N/A	3.30644	1.01833
CL5365.Contig1_VfEP_Reference	#N/A	#N/A	3.30488	0.729375
CL2292.Contig2_VfEP_Reference	Protein EXECUTER [Medicago truncatula] >gi|355509446|gb|AES90588.1| Protein EXECUTER [Medicago truncatula]	1e-167	3.29335	0.338713
Unigene36975_VfEP_Reference	#N/A	#N/A	3.2844	1.58086
CL2472.Contig2_VfEP_Reference	#N/A	#N/A	3.26985	0.865027
CL43.Contig1_VfEP_Reference	#N/A	#N/A	3.25514	1.28134
Unigene10574_VfEP_Reference	#N/A	#N/A	3.23616	0.973484
Unigene12486_VfEP_Reference	#N/A	#N/A	3.22799	0.813211
Unigene33868_VfEP_Reference	#N/A	#N/A	3.21862	0.4906
Unigene34932_VfEP_Reference	#N/A	#N/A	3.21372	1.7059
Unigene38009_VfEP_Reference	#N/A	#N/A	3.21078	0.67284
Unigene18329_VfEP_Reference	hypothetical protein MTR_7g117280 [Medicago truncatula] >gi|355501580|gb|AES82783.1| hypothetical protein MTR_7g117280 [Medicago truncatula]	0	3.20918	0.433413
Unigene11167_VfEP_Reference	Membrane protein, putative [Medicago truncatula] >gi|355498884|gb|AES80087.1| Membrane protein, putative [Medicago truncatula]	4e-170	3.20786	1.10265
Unigene33546_VfEP_Reference	PREDICTED: uncharacterized protein LOC100813295 [Glycine max]	8e-31	3.20586	0.534846
CL5054.Contig1_VfEP_Reference	hypothetical protein MTR_8g056830 [Medicago truncatula] >gi|355522419|gb|AET02873.1| hypothetical protein MTR_8g056830 [Medicago truncatula]	5e-16	3.1982	1.17302
Unigene14020_VfEP_Reference	Indole-3-acetic acid inducible [Medicago truncatula] >gi|355511169|gb|AES92311.1| Indole-3-acetic acid inducible [Medicago truncatula]	1e-31	3.19696	1.56171
Unigene32853_VfEP_Reference	#N/A	#N/A	3.17408	0.292182
Unigene27587_VfEP_Reference	#N/A	#N/A	3.17321	0.764982
CL1545.Contig2_VfEP_Reference	hypothetical protein [Cicer arietinum]	6e-39	3.16844	0.778964
Unigene38545_VfEP_Reference	#N/A	#N/A	3.15627	1.60623
Unigene40219_VfEP_Reference	#N/A	#N/A	3.15242	1.24169
CL5478.Contig1_VfEP_Reference	predicted protein [Populus trichocarpa] >gi|222842687|gb|EEE80234.1| predicted protein [Populus trichocarpa]	2e-21	3.15151	0.264606
Unigene31103_VfEP_Reference	#N/A	#N/A	3.14636	0.972772
Unigene14911_VfEP_Reference	#N/A	#N/A	3.14469	2.25973
Unigene32753_VfEP_Reference	#N/A	#N/A	3.1436	0.776997
CL10451.Contig2_VfEP_Reference	#N/A	#N/A	3.14292	0.406073
CL10760.Contig1_VfEP_Reference	retrotransposon-like protein [Musa acuminata]	2e-11	3.13614	1.31413
Unigene26000_VfEP_Reference	#N/A	#N/A	3.13228	1.33675
Unigene38543_VfEP_Reference	#N/A	#N/A	3.098	2.26416
CL1802.Contig1_VfEP_Reference	#N/A	#N/A	3.073	0.612949
Unigene21635_VfEP_Reference	PREDICTED: beta-glucosidase 11-like [Glycine max]	1e-69	3.07195	0.996708
Unigene7346_VfEP_Reference	#N/A	#N/A	3.07048	1.11398
Unigene38006_VfEP_Reference	reverse transcriptase - beet retrotransposon, putative [Medicago truncatula]	4e-09	3.06958	1.28177
Unigene5818_VfEP_Reference	hypothetical protein VITISV_037882 [Vitis vinifera]	1e-08	3.05868	0.875953
Unigene11195_VfEP_Reference	uncharacterized protein LOC100527500 [Glycine max]	6e-64	3.05566	1.23519
Unigene26828_VfEP_Reference	#N/A	#N/A	3.02307	1.04204
CL962.Contig5_VfEP_Reference	#N/A	#N/A	3.01629	0.527134
Unigene3239_VfEP_Reference	unknown [Medicago truncatula]	2e-15	2.99233	1.19798
Unigene16755_VfEP_Reference	unknown [Lotus japonicus]	3e-08	2.98762	1.16478
CL4641.Contig1_VfEP_Reference	#N/A	#N/A	2.98533	0.779455
CL8865.Contig2_VfEP_Reference	APETAL2-like protein [Pisum sativum]	1e-08	2.98276	1.46239
CL10684.Contig2_VfEP_Reference	hypothetical protein MTR_4g072350 [Medicago truncatula] >gi|355508166|gb|AES89308.1| hypothetical protein MTR_4g072350 [Medicago truncatula]	2e-23	2.9827	0.427821
CL10875.Contig1_VfEP_Reference	#N/A	#N/A	2.97639	0.441595
Unigene10664_VfEP_Reference	#N/A	#N/A	2.97169	1.2071
CL6570.Contig1_VfEP_Reference	#N/A	#N/A	2.9699	1.04677
Unigene33691_VfEP_Reference	#N/A	#N/A	2.95606	0.714042
Unigene1237_VfEP_Reference	#N/A	#N/A	2.94416	0.875449
Unigene33126_VfEP_Reference	#N/A	#N/A	2.93554	1.38209
CL362.Contig4_VfEP_Reference	#N/A	#N/A	2.9338	0.260594
Unigene34174_VfEP_Reference	#N/A	#N/A	2.91049	0.879975
CL7364.Contig1_VfEP_Reference	#N/A	#N/A	2.90324	0.889948
Unigene23958_VfEP_Reference	hypothetical protein MTR_5g065250 [Medicago truncatula] >gi|355516552|gb|AES98175.1| hypothetical protein MTR_5g065250 [Medicago truncatula]	1e-16	2.89238	1.30987
CL8768.Contig1_VfEP_Reference	#N/A	#N/A	2.89053	0.295494
CL5315.Contig1_VfEP_Reference	#N/A	#N/A	2.88657	0.717892
Unigene10856_VfEP_Reference	hypothetical protein VITISV_017741 [Vitis vinifera]	5e-39	2.87735	1.24181
Unigene30920_VfEP_Reference	Heme-binding-like protein [Medicago truncatula] >gi|355505876|gb|AES87018.1| Heme-binding-like protein [Medicago truncatula]	8e-100	2.85015	1.35964
Unigene39200_VfEP_Reference	#N/A	#N/A	2.84816	1.16286
Unigene7679_VfEP_Reference	PREDICTED: uncharacterized protein LOC100800517 [Glycine max]	5e-50	2.83639	0.975562
Unigene998_VfEP_Reference	#N/A	#N/A	2.82876	0.282547
Unigene35965_VfEP_Reference	#N/A	#N/A	2.82038	0.831004
CL8725.Contig2_VfEP_Reference	#N/A	#N/A	2.81214	0.815724
Unigene34532_VfEP_Reference	#N/A	#N/A	2.80716	0.802512
Unigene10074_VfEP_Reference	hypothetical protein MTR_8g102400 [Medicago truncatula] >gi|355524726|gb|AET05180.1| hypothetical protein MTR_8g102400 [Medicago truncatula]	5e-105	2.7968	0.463054
CL7600.Contig2_VfEP_Reference	hypothetical protein VITISV_036712 [Vitis vinifera]	4e-19	2.79046	0.835224
Unigene3238_VfEP_Reference	#N/A	#N/A	2.78686	1.14616
CL10789.Contig1_VfEP_Reference	#N/A	#N/A	2.77179	0.584653
CL3564.Contig4_VfEP_Reference	ring finger, putative [Ricinus communis] >gi|223548546|gb|EEF50037.1| ring finger, putative [Ricinus communis]	1e-07	2.76486	0.447343
Unigene34140_VfEP_Reference	PREDICTED: leucine-rich repeat receptor-like serine/threonine-protein kinase At1g17230-like [Glycine max]	1e-118	2.76298	1.17232
Unigene31122_VfEP_Reference	#N/A	#N/A	2.75927	1.15243
Unigene15441_VfEP_Reference	#N/A	#N/A	2.74186	1.05598
Unigene21395_VfEP_Reference	PREDICTED: lysine-specific demethylase REF6-like [Fragaria vesca subsp. vesca]	4e-06	2.71929	1.05956
Unigene11166_VfEP_Reference	PREDICTED: SPX domain-containing membrane protein At4g22990-like [Glycine max]	6e-57	2.71202	0.809114
Unigene15014_VfEP_Reference	#N/A	#N/A	2.7022	0.90311
Unigene34655_VfEP_Reference	#N/A	#N/A	2.70049	0.388029
CL1405.Contig1_VfEP_Reference	#N/A	#N/A	2.68533	0.677869
Unigene6560_VfEP_Reference	#N/A	#N/A	2.67568	1.02512
Unigene24925_VfEP_Reference	Beta-glucosidase [Medicago truncatula] >gi|355505775|gb|AES86917.1| Beta-glucosidase [Medicago truncatula]	2e-29	2.65997	1.58733
Unigene4901_VfEP_Reference	hypothetical protein MTR_4g126940 [Medicago truncatula] >gi|355511066|gb|AES92208.1| hypothetical protein MTR_4g126940 [Medicago truncatula]	3e-26	2.65593	0.421003
CL712.Contig2_VfEP_Reference	#N/A	#N/A	2.64583	0.494692
Unigene38057_VfEP_Reference	uncharacterized protein LOC100499827 [Glycine max]	3e-18	2.64097	0.910366
Unigene8497_VfEP_Reference	#N/A	#N/A	2.63023	1.2497
Unigene34425_VfEP_Reference	#N/A	#N/A	2.60619	0.421304
Unigene33031_VfEP_Reference	PREDICTED: bidirectional sugar transporter SWEET4-like [Glycine max]	5e-99	2.60269	1.15157
Unigene31201_VfEP_Reference	hypothetical protein MTR_4g106400 [Medicago truncatula] >gi|355509973|gb|AES91115.1| hypothetical protein MTR_4g106400 [Medicago truncatula] >gi|388516861|gb|AFK46492.1| unknown [Medicago truncatula]	1e-14	2.58843	0.947297
Unigene1622_VfEP_Reference	TdcA1-ORF2 protein [Medicago truncatula] >gi|355493644|gb|AES74847.1| TdcA1-ORF2 protein [Medicago truncatula]	7e-74	2.57889	0.613475
Unigene31151_VfEP_Reference	Pectinesterase [Medicago truncatula] >gi|355518989|gb|AET00613.1| Pectinesterase [Medicago truncatula]	1e-138	2.57877	1.61905
CL5332.Contig2_VfEP_Reference	#N/A	#N/A	2.57741	0.754906
Unigene17860_VfEP_Reference	Leucine-rich repeat receptor-like protein kinase [Medicago truncatula] >gi|355486960|gb|AES68163.1| Leucine-rich repeat receptor-like protein kinase [Medicago truncatula]	1e-110	2.56426	1.1156
Unigene23355_VfEP_Reference	#N/A	#N/A	2.56273	0.159673
Unigene11022_VfEP_Reference	#N/A	#N/A	2.56005	1.24407
CL9680.Contig1_VfEP_Reference	PREDICTED: uncharacterized protein LOC100788952 [Glycine max]	5e-86	2.55971	0.666823
Unigene32555_VfEP_Reference	hypothetical protein MTR_5g027950 [Medicago truncatula] >gi|355514036|gb|AES95659.1| hypothetical protein MTR_5g027950 [Medicago truncatula]	5e-25	2.55209	0.498848
CL6803.Contig2_VfEP_Reference	#N/A	#N/A	2.53805	0.271908
Unigene31988_VfEP_Reference	#N/A	#N/A	2.53569	0.706859
CL7373.Contig2_VfEP_Reference	hypothetical protein VITISV_041771 [Vitis vinifera]	6e-08	2.52347	1.23458
Unigene11691_VfEP_Reference	Protein ABIL1 [Medicago truncatula] >gi|355495620|gb|AES76823.1| Protein ABIL1 [Medicago truncatula]	9e-89	2.52231	0.572845
Unigene11916_VfEP_Reference	#N/A	#N/A	2.51898	0.984913
Unigene36595_VfEP_Reference	#N/A	#N/A	2.50803	0.933702
CL3903.Contig1_VfEP_Reference	Homeobox-leucine zipper protein [Medicago truncatula] >gi|355514978|gb|AES96601.1| Homeobox-leucine zipper protein [Medicago truncatula]	2e-60	2.50253	0.272046
Unigene26567_VfEP_Reference	Luc7-like protein [Medicago truncatula] >gi|355499215|gb|AES80418.1| Luc7-like protein [Medicago truncatula]	9e-49	2.49391	0.295109
Unigene35718_VfEP_Reference	#N/A	#N/A	2.47398	0.271534
CL10261.Contig1_VfEP_Reference	#N/A	#N/A	2.46447	0.495185
CL10261.Contig1_VfEP_Reference	#N/A	#N/A	2.46447	0.495185
Unigene34312_VfEP_Reference	#N/A	#N/A	2.45987	0.80946
Unigene17089_VfEP_Reference	copia-type polyprotein, putative [Arabidopsis thaliana]	0	2.44381	0.873174
Unigene689_VfEP_Reference	#N/A	#N/A	2.43694	0.82817
Unigene21767_VfEP_Reference	#N/A	#N/A	2.43303	1.14958
Unigene4151_VfEP_Reference	Anthocyanidin 3-O-glucosyltransferase [Medicago truncatula] >gi|355498233|gb|AES79436.1| Anthocyanidin 3-O-glucosyltransferase [Medicago truncatula]	1e-77	2.43279	0.605131
Unigene1039_VfEP_Reference	#N/A	#N/A	2.43259	0.442974
Unigene11669_VfEP_Reference	#N/A	#N/A	2.41011	0.307604
Unigene14900_VfEP_Reference	NAC domain protein [Medicago truncatula] >gi|355485905|gb|AES67108.1| NAC domain protein [Medicago truncatula]	1e-67	2.4078	1.74906
Unigene39637_VfEP_Reference	#N/A	#N/A	2.39505	0.0928722
CL4318.Contig1_VfEP_Reference	#N/A	#N/A	2.38804	0.42626
Unigene672_VfEP_Reference	Chalcone-flavonone isomerase 2-B [Medicago truncatula] >gi|355481811|gb|AES63014.1| Chalcone-flavonone isomerase 2-B [Medicago truncatula]	8e-71	2.38181	0.367784
Unigene31585_VfEP_Reference	#N/A	#N/A	2.38096	1.06316
Unigene13192_VfEP_Reference	#N/A	#N/A	2.3709	0.918972
Unigene13192_VfEP_Reference	#N/A	#N/A	2.3709	0.918972
Unigene19490_VfEP_Reference	Cystathionine-gamma-synthase [Medicago truncatula] >gi|355493549|gb|AES74752.1| Cystathionine-gamma-synthase [Medicago truncatula]	2e-115	2.37009	1.12899
Unigene2363_VfEP_Reference	RNA-directed DNA polymerase (Reverse transcriptase); Polynucleotidyl transferase, Ribonuclease H fold [Medicago truncatula]	1e-07	2.34885	0.87499
Unigene1832_VfEP_Reference	#N/A	#N/A	2.34633	0.767974
Unigene32293_VfEP_Reference	polyprotein [Glycine max]	8e-64	2.34624	0.443255
Unigene14295_VfEP_Reference	#N/A	#N/A	2.33941	0.254279
Unigene35868_VfEP_Reference	PREDICTED: uncharacterized protein LOC100802653 [Glycine max]	3e-14	2.33898	0.47046
Unigene5815_VfEP_Reference	#N/A	#N/A	2.31896	0.685396
CL8588.Contig2_VfEP_Reference	#N/A	#N/A	2.31765	0.583432
CL9749.Contig1_VfEP_Reference	#N/A	#N/A	2.31699	0.789982
Unigene13817_VfEP_Reference	Metal transporter CNNM4 [Medicago truncatula] >gi|355509375|gb|AES90517.1| Metal transporter CNNM4 [Medicago truncatula]	2e-84	2.3151	0.878685
Unigene17563_VfEP_Reference	#N/A	#N/A	2.30819	0.883924
Unigene35611_VfEP_Reference	hypothetical protein MTR_5g097590 [Medicago truncatula] >gi|355519312|gb|AET00936.1| hypothetical protein MTR_5g097590 [Medicago truncatula]	2e-27	2.29859	1.53794
Unigene39484_VfEP_Reference	#N/A	#N/A	2.28624	0.736276
Unigene40990_VfEP_Reference	#N/A	#N/A	2.2815	0.687102
Unigene27944_VfEP_Reference	#N/A	#N/A	2.27207	0.624374
Unigene5697_VfEP_Reference	hypothetical protein MTR_1g084780 [Medicago truncatula] >gi|355480287|gb|AES61490.1| hypothetical protein MTR_1g084780 [Medicago truncatula]	2e-26	2.26042	1.34141
Unigene31810_VfEP_Reference	#N/A	#N/A	2.2588	0.833133
Unigene36010_VfEP_Reference	PREDICTED: protein TRANSPARENT TESTA 12-like [Glycine max]	2e-35	2.25313	1.1085
Unigene8324_VfEP_Reference	#N/A	#N/A	2.24673	0.35469
Unigene32178_VfEP_Reference	#N/A	#N/A	2.24415	0.837283
Unigene40004_VfEP_Reference	Leucine-rich repeat receptor-like protein kinase [Medicago truncatula] >gi|355486960|gb|AES68163.1| Leucine-rich repeat receptor-like protein kinase [Medicago truncatula]	1e-40	2.23535	1.13824
Unigene39384_VfEP_Reference	#N/A	#N/A	2.2242	0.70006
Unigene36544_VfEP_Reference	hypothetical protein MTR_7g088460 [Medicago truncatula] >gi|355499880|gb|AES81083.1| hypothetical protein MTR_7g088460 [Medicago truncatula]	1e-08	2.2227	0.844403
Unigene6091_VfEP_Reference	#N/A	#N/A	2.21961	0.914931
Unigene30387_VfEP_Reference	#N/A	#N/A	2.21686	0.948929
CL7012.Contig2_VfEP_Reference	#N/A	#N/A	2.21677	0.644304
CL6123.Contig1_VfEP_Reference	#N/A	#N/A	2.21515	0.544028
Unigene6764_VfEP_Reference	#N/A	#N/A	2.20996	0.569005
Unigene29402_VfEP_Reference	Receptor-like protein kinase [Medicago truncatula] >gi|355497582|gb|AES78785.1| Receptor-like protein kinase [Medicago truncatula]	2e-07	2.2031	0.0906589
Unigene33614_VfEP_Reference	#N/A	#N/A	2.194	0.28277
CL2626.Contig2_VfEP_Reference	DNA-3-methyladenine glycosylase [Medicago truncatula] >gi|355500305|gb|AES81508.1| DNA-3-methyladenine glycosylase [Medicago truncatula]	8e-125	2.19194	0.644968
Unigene13451_VfEP_Reference	#N/A	#N/A	2.19104	0.708327
Unigene35603_VfEP_Reference	#N/A	#N/A	2.19029	0.783645
Unigene30807_VfEP_Reference	#N/A	#N/A	2.18578	0.350478
Unigene34156_VfEP_Reference	PREDICTED: uncharacterized protein LOC100811508 [Glycine max]	2e-25	2.18151	1.1377
Unigene5601_VfEP_Reference	hypothetical protein MTR_3g104070 [Medicago truncatula] >gi|355492164|gb|AES73367.1| hypothetical protein MTR_3g104070 [Medicago truncatula]	1e-29	2.17995	1.59416
CL3420.Contig3_VfEP_Reference	#N/A	#N/A	2.17489	0.406148
CL2755.Contig3_VfEP_Reference	#N/A	#N/A	2.16552	0.429517
CL9390.Contig1_VfEP_Reference	#N/A	#N/A	2.15881	0.466004
Unigene34310_VfEP_Reference	#N/A	#N/A	2.15801	0.246285
Unigene23960_VfEP_Reference	#N/A	#N/A	2.14536	0.38322
Unigene18442_VfEP_Reference	#N/A	#N/A	2.13784	0.958504
Unigene32669_VfEP_Reference	#N/A	#N/A	2.13417	0.238067
Unigene40359_VfEP_Reference	#N/A	#N/A	2.13027	0.653043
Unigene21074_VfEP_Reference	#N/A	#N/A	2.1276	1.16041
Unigene10096_VfEP_Reference	#N/A	#N/A	2.12597	0.721351
Unigene33005_VfEP_Reference	PREDICTED: uncharacterized protein LOC100810726 [Glycine max]	6e-07	2.12531	0.754466
CL6616.Contig1_VfEP_Reference	#N/A	#N/A	2.12528	0.642828
Unigene13688_VfEP_Reference	#N/A	#N/A	2.12492	0.611302
Unigene32508_VfEP_Reference	#N/A	#N/A	2.12396	1.08765
Unigene15935_VfEP_Reference	Dof zinc finger protein [Medicago truncatula] >gi|355499740|gb|AES80943.1| Dof zinc finger protein [Medicago truncatula]	6e-179	2.12392	0.866724
Unigene13206_VfEP_Reference	chloroplast glucose-6-phosphate/phosphate translocator [Pisum sativum]	1e-33	2.12184	0.332929
Unigene28271_VfEP_Reference	#N/A	#N/A	2.11844	0.831463
Unigene27088_VfEP_Reference	RNA-directed DNA polymerase (Reverse transcriptase); Chromo; Zinc finger, CCHC-type; Peptidase aspartic, active site; Polynucleotidyl transferase, Ribonuclease H fold [Medicago truncatula]	2e-19	2.10987	0.878438
Unigene5294_VfEP_Reference	#N/A	#N/A	2.10128	0.25634
Unigene4309_VfEP_Reference	hypothetical protein MTR_8g102400 [Medicago truncatula] >gi|355524726|gb|AET05180.1| hypothetical protein MTR_8g102400 [Medicago truncatula]	1e-97	2.09483	0.281752
Unigene21235_VfEP_Reference	hypothetical protein VITISV_033902 [Vitis vinifera]	7e-15	2.08951	0.36865
Unigene30755_VfEP_Reference	#N/A	#N/A	2.08608	0.0793772
Unigene11293_VfEP_Reference	#N/A	#N/A	2.07224	0.584555
Unigene2164_VfEP_Reference	#N/A	#N/A	2.06606	0.0478892
Unigene36287_VfEP_Reference	PREDICTED: WD repeat-containing protein 43-like [Glycine max]	4e-14	2.05513	0.72915
Unigene34580_VfEP_Reference	hypothetical protein MTR_4g022870 [Medicago truncatula] >gi|355506069|gb|AES87211.1| hypothetical protein MTR_4g022870 [Medicago truncatula]	1e-08	2.05407	0.813768
Unigene23109_VfEP_Reference	#N/A	#N/A	2.04648	0.41709
Unigene39319_VfEP_Reference	PREDICTED: chromodomain-helicase-DNA-binding protein 1-like [Glycine max]	1e-14	2.04328	0.81582
CL8982.Contig2_VfEP_Reference	#N/A	#N/A	2.04158	0.609051
Unigene30861_VfEP_Reference	#N/A	#N/A	2.04122	0.197727
Unigene34678_VfEP_Reference	#N/A	#N/A	2.03904	0.768752
Unigene27800_VfEP_Reference	Cysteine-rich receptor-like protein kinase [Medicago truncatula] >gi|355485575|gb|AES66778.1| Cysteine-rich receptor-like protein kinase [Medicago truncatula]	7e-48	2.03858	0.719589
CL9906.Contig1_VfEP_Reference	#N/A	#N/A	2.02894	0.0435973
Unigene33356_VfEP_Reference	hypothetical protein MTR_5g007040 [Medicago truncatula] >gi|355512124|gb|AES93747.1| hypothetical protein MTR_5g007040 [Medicago truncatula]	1e-44	2.01319	0.335489
Unigene24323_VfEP_Reference	hypothetical protein MTR_7g057180 [Medicago truncatula] >gi|355497927|gb|AES79130.1| hypothetical protein MTR_7g057180 [Medicago truncatula]	4e-21	2.01016	0.473245
Unigene33517_VfEP_Reference	#N/A	#N/A	2.00571	0.699977
Unigene15943_VfEP_Reference	unknown [Medicago truncatula]	7e-115	1.9931	0.599572
Unigene2476_VfEP_Reference	#N/A	#N/A	1.99257	0.438579
Unigene38293_VfEP_Reference	#N/A	#N/A	1.9869	0.785725
Unigene19472_VfEP_Reference	#N/A	#N/A	1.98254	0.149558
Unigene34143_VfEP_Reference	RNA-directed DNA polymerase (Reverse transcriptase); Chromo; Zinc finger, CCHC-type; Peptidase aspartic, active site; Polynucleotidyl transferase, Ribonuclease H fold [Medicago truncatula]	2e-29	1.97919	0.308841
Unigene415_VfEP_Reference	#N/A	#N/A	1.9765	0.123842
Unigene28711_VfEP_Reference	#N/A	#N/A	1.96148	0.174912
CL9309.Contig3_VfEP_Reference	#N/A	#N/A	1.95476	0.254102
Unigene30665_VfEP_Reference	#N/A	#N/A	1.95172	0.600072
Unigene27198_VfEP_Reference	#N/A	#N/A	1.94743	0.173296
Unigene18023_VfEP_Reference	#N/A	#N/A	1.94551	0.794321
Unigene4200_VfEP_Reference	hypothetical protein PRUPE_ppa020850mg, partial [Prunus persica]	1e-24	1.94368	0.39813
Unigene6730_VfEP_Reference	#N/A	#N/A	1.94274	0.15858
CL5979.Contig1_VfEP_Reference	hypothetical protein MTR_1g094650 [Medicago truncatula] >gi|355480912|gb|AES62115.1| hypothetical protein MTR_1g094650 [Medicago truncatula]	2e-34	1.93784	0.118448
Unigene4730_VfEP_Reference	Membrane protein, putative [Medicago truncatula] >gi|355498884|gb|AES80087.1| Membrane protein, putative [Medicago truncatula]	5e-60	1.93416	0.656125
Unigene1567_VfEP_Reference	Expansin [Medicago truncatula] >gi|355478602|gb|AES59805.1| Expansin [Medicago truncatula]	3e-137	1.92649	0.464638
Unigene6497_VfEP_Reference	predicted protein [Populus trichocarpa] >gi|222846342|gb|EEE83889.1| predicted protein [Populus trichocarpa]	1e-13	1.9228	0.397975
Unigene13485_VfEP_Reference	#N/A	#N/A	1.91701	0.449569
Unigene13616_VfEP_Reference	PREDICTED: uncharacterized protein LOC100810726 [Glycine max]	1e-71	1.9058	0.29204
Unigene12819_VfEP_Reference	#N/A	#N/A	1.89867	0.37502
Unigene33873_VfEP_Reference	#N/A	#N/A	1.89454	0.38089
Unigene3976_VfEP_Reference	#N/A	#N/A	1.89085	0.492903
Unigene23822_VfEP_Reference	Receptor-like kinase [Medicago truncatula] >gi|355501725|gb|AES82928.1| Receptor-like kinase [Medicago truncatula]	2e-58	1.88907	0.685855
Unigene29406_VfEP_Reference	#N/A	#N/A	1.88515	0.634877
Unigene11824_VfEP_Reference	#N/A	#N/A	1.88343	0.356322
CL7185.Contig1_VfEP_Reference	Adipocyte plasma membrane-associated protein [Medicago truncatula] >gi|355485977|gb|AES67180.1| Adipocyte plasma membrane-associated protein [Medicago truncatula]	1e-07	1.883	0.242514
Unigene32429_VfEP_Reference	PREDICTED: uncharacterized protein LOC101265576 [Solanum lycopersicum]	1e-27	1.87851	0.517162
Unigene35295_VfEP_Reference	#N/A	#N/A	1.87679	0.266234
Unigene5133_VfEP_Reference	PREDICTED: uncharacterized protein LOC100782971 [Glycine max]	2e-15	1.87588	0.145128
Unigene38466_VfEP_Reference	Protein kinase G11A [Medicago truncatula] >gi|355510317|gb|AES91459.1| Protein kinase G11A [Medicago truncatula]	9e-41	1.87373	1.08706
Unigene11153_VfEP_Reference	#N/A	#N/A	1.8706	0.782896
Unigene31778_VfEP_Reference	#N/A	#N/A	1.86732	0.647195
CL3681.Contig3_VfEP_Reference	#N/A	#N/A	1.86591	0.585832
Unigene7513_VfEP_Reference	#N/A	#N/A	1.85993	0.453566
Unigene7513_VfEP_Reference	#N/A	#N/A	1.85993	0.453566
Unigene7774_VfEP_Reference	#N/A	#N/A	1.85987	0.609954
CL2407.Contig3_VfEP_Reference	hypothetical protein MTR_4g100820 [Medicago truncatula] >gi|355509756|gb|AES90898.1| hypothetical protein MTR_4g100820 [Medicago truncatula]	2e-34	1.85629	0.328661
Unigene18050_VfEP_Reference	#N/A	#N/A	1.84922	0.52053
CL8767.Contig1_VfEP_Reference	Esterase PIR7B [Medicago truncatula] >gi|355513165|gb|AES94788.1| Esterase PIR7B [Medicago truncatula]	2e-45	1.84799	0.979046
Unigene2907_VfEP_Reference	#N/A	#N/A	1.8477	0.517237
Unigene29405_VfEP_Reference	#N/A	#N/A	1.84738	0.126756
CL7616.Contig2_VfEP_Reference	#N/A	#N/A	1.84592	0.524611
Unigene12060_VfEP_Reference	#N/A	#N/A	1.83454	0.168502
CL9371.Contig2_VfEP_Reference	#N/A	#N/A	1.83114	0.321768
Unigene7641_VfEP_Reference	#N/A	#N/A	1.83106	0.548454
Unigene26956_VfEP_Reference	hypothetical protein MTR_3g062570 [Medicago truncatula] >gi|355489602|gb|AES70805.1| hypothetical protein MTR_3g062570 [Medicago truncatula]	8e-16	1.82849	0.45162
Unigene35368_VfEP_Reference	PREDICTED: uncharacterized protein LOC100813295 [Glycine max]	1e-25	1.82408	0.41393
Unigene33242_VfEP_Reference	#N/A	#N/A	1.82038	0.573135
Unigene37915_VfEP_Reference	#N/A	#N/A	1.81902	0.523437
Unigene37915_VfEP_Reference	#N/A	#N/A	1.81902	0.523437
Unigene31556_VfEP_Reference	Cytochrome P450 71B37 [Medicago truncatula] >gi|84514149|gb|ABC59083.1| cytochrome P450 monooxygenase CYP83E9 [Medicago truncatula] >gi|355496372|gb|AES77575.1| Cytochrome P450 71B37 [Medicago truncatula]	2e-157	1.81721	0.796955
Unigene14307_VfEP_Reference	#N/A	#N/A	1.81485	0.15137
Unigene12397_VfEP_Reference	#N/A	#N/A	1.81463	0.0933983
Unigene7951_VfEP_Reference	PREDICTED: probable galactinol--sucrose galactosyltransferase 2-like [Glycine max]	1e-24	1.81395	0.481941
CL10784.Contig2_VfEP_Reference	#N/A	#N/A	1.80733	0.758805
Unigene20936_VfEP_Reference	#N/A	#N/A	1.80536	0.519514
Unigene14188_VfEP_Reference	#N/A	#N/A	1.80432	0.461197
Unigene15597_VfEP_Reference	Cellulose synthase catalytic subunit [Medicago truncatula] >gi|355511337|gb|AES92479.1| Cellulose synthase catalytic subunit [Medicago truncatula]	0	1.80131	0.569784
Unigene35972_VfEP_Reference	PREDICTED: uncharacterized protein LOC100809540 [Glycine max]	5e-15	1.79416	0.180932
CL4188.Contig1_VfEP_Reference	hypothetical protein MTR_2g082450 [Medicago truncatula] >gi|355485646|gb|AES66849.1| hypothetical protein MTR_2g082450 [Medicago truncatula]	5e-26	1.79262	0.570989
CL3059.Contig3_VfEP_Reference	#N/A	#N/A	1.78509	0.554391
CL10483.Contig2_VfEP_Reference	hypothetical protein MTR_139s0023 [Medicago truncatula] >gi|355504608|gb|AES85811.1| hypothetical protein MTR_139s0023 [Medicago truncatula]	6e-24	1.78423	0.970782
Unigene2822_VfEP_Reference	PREDICTED: uncharacterized protein LOC100787646 [Glycine max]	7e-41	1.78372	0.781672
Unigene15575_VfEP_Reference	#N/A	#N/A	1.78186	0.378356
Unigene33928_VfEP_Reference	Zn/Cd P(IB)-type ATPase [Medicago truncatula] >gi|355483979|gb|AES65182.1| Zn/Cd P(IB)-type ATPase [Medicago truncatula]	1e-100	1.77805	0.406294
Unigene5013_VfEP_Reference	Chloroplastic group IIA intron splicing facilitator CRS1 [Medicago truncatula] >gi|355524889|gb|AET05343.1| Chloroplastic group IIA intron splicing facilitator CRS1 [Medicago truncatula]	5e-43	1.77496	0.364334
CL8563.Contig1_VfEP_Reference	hypothetical protein VOLCADRAFT_121342 [Volvox carteri f. nagariensis] >gi|300260051|gb|EFJ44273.1| hypothetical protein VOLCADRAFT_121342 [Volvox carteri f. nagariensis]	1e-12	1.77411	0.14616
Unigene19406_VfEP_Reference	putative protein [Arabidopsis thaliana]	1e-59	1.77388	0.227442
Unigene37431_VfEP_Reference	#N/A	#N/A	1.77348	0.649604
Unigene33763_VfEP_Reference	#N/A	#N/A	1.77252	0.0632729
Unigene13269_VfEP_Reference	#N/A	#N/A	1.7691	0.325719
CL10824.Contig3_VfEP_Reference	#N/A	#N/A	1.76201	0.297345
Unigene39095_VfEP_Reference	PREDICTED: probable flavin-containing monooxygenase 1-like [Glycine max]	1e-40	1.75556	0.963685
Unigene3175_VfEP_Reference	predicted protein [Populus trichocarpa] >gi|222867340|gb|EEF04471.1| predicted protein [Populus trichocarpa]	7e-155	1.75367	0.723673
Unigene2516_VfEP_Reference	hypothetical protein VITISV_001550 [Vitis vinifera]	2e-44	1.74995	0.242479
Unigene35299_VfEP_Reference	#N/A	#N/A	1.74486	0.363175
CL5054.Contig2_VfEP_Reference	hypothetical protein VITISV_026761 [Vitis vinifera]	1e-10	1.73715	0.456997
Unigene15675_VfEP_Reference	PREDICTED: equilibrative nucleoside transporter 3-like [Glycine max]	1e-08	1.73546	0.547925
Unigene2196_VfEP_Reference	#N/A	#N/A	1.7308	0.44034
CL8360.Contig4_VfEP_Reference	#N/A	#N/A	1.72591	0.39438
Unigene4735_VfEP_Reference	hypothetical protein MTR_5g007040 [Medicago truncatula] >gi|355512124|gb|AES93747.1| hypothetical protein MTR_5g007040 [Medicago truncatula]	1e-78	1.71878	0.247374
CL1988.Contig2_VfEP_Reference	Zinc finger-like protein [Medicago truncatula] >gi|355521753|gb|AET02207.1| Zinc finger-like protein [Medicago truncatula]	6e-58	1.71594	0.779401
Unigene33447_VfEP_Reference	#N/A	#N/A	1.71151	0.479906
CL6120.Contig6_VfEP_Reference	Rab-GDP dissociation inhibitor [Medicago truncatula] >gi|355509483|gb|AES90625.1| Rab-GDP dissociation inhibitor [Medicago truncatula]	2e-07	1.70988	0.750196
Unigene5021_VfEP_Reference	Pectinesterase [Medicago truncatula] >gi|355524725|gb|AET05179.1| Pectinesterase [Medicago truncatula]	0	1.70727	0.0977032
Unigene1508_VfEP_Reference	#N/A	#N/A	1.70667	0.268976
CL10435.Contig1_VfEP_Reference	#N/A	#N/A	1.70632	0.0744852
Unigene26715_VfEP_Reference	Tir-nbs-lrr resistance protein [Medicago truncatula] >gi|355508675|gb|AES89817.1| Tir-nbs-lrr resistance protein [Medicago truncatula]	1e-13	1.70621	0.498947
Unigene8203_VfEP_Reference	hypothetical protein VITISV_001550 [Vitis vinifera]	1e-15	1.70297	0.206793
Unigene37159_VfEP_Reference	#N/A	#N/A	1.70271	0.626653
Unigene36242_VfEP_Reference	#N/A	#N/A	1.69976	0.166626
Unigene15535_VfEP_Reference	#N/A	#N/A	1.69899	0.553888
Unigene40595_VfEP_Reference	#N/A	#N/A	1.69789	0.272463
Unigene29128_VfEP_Reference	#N/A	#N/A	1.6938	0.364787
Unigene4132_VfEP_Reference	#N/A	#N/A	1.69006	0.442489
Unigene10067_VfEP_Reference	Pentatricopeptide repeat-containing protein [Medicago truncatula] >gi|355508225|gb|AES89367.1| Pentatricopeptide repeat-containing protein [Medicago truncatula]	5e-73	1.68751	0.48164
Unigene4571_VfEP_Reference	hypothetical protein MTR_2g021310 [Medicago truncatula] >gi|355483144|gb|AES64347.1| hypothetical protein MTR_2g021310 [Medicago truncatula]	4e-57	1.68198	0.353246
Unigene10831_VfEP_Reference	#N/A	#N/A	1.67946	0.391994
Unigene8587_VfEP_Reference	#N/A	#N/A	1.67804	0.200736
Unigene31972_VfEP_Reference	#N/A	#N/A	1.67585	0.652412
Unigene34038_VfEP_Reference	#N/A	#N/A	1.6713	0.608874
Unigene6467_VfEP_Reference	Early nodulin-like protein [Medicago truncatula] >gi|355485704|gb|AES66907.1| Early nodulin-like protein [Medicago truncatula]	5e-38	1.67085	0.28501
CL6806.Contig2_VfEP_Reference	#N/A	#N/A	1.66566	0.464968
Unigene5794_VfEP_Reference	#N/A	#N/A	1.659	0.41193
Unigene25521_VfEP_Reference	F-box/kelch-repeat protein [Medicago truncatula] >gi|355503150|gb|AES84353.1| F-box/kelch-repeat protein [Medicago truncatula]	2e-13	1.65882	0.541959
CL5052.Contig1_VfEP_Reference	#N/A	#N/A	1.64884	0.276789
Unigene35717_VfEP_Reference	#N/A	#N/A	1.64713	0.329433
Unigene7571_VfEP_Reference	#N/A	#N/A	1.64706	0.196593
Unigene38754_VfEP_Reference	hypothetical protein VITISV_041073 [Vitis vinifera]	5e-19	1.6436	0.527724
CL1052.Contig3_VfEP_Reference	#N/A	#N/A	1.63612	0.634846
Unigene33457_VfEP_Reference	#N/A	#N/A	1.63112	0.654902
Unigene40866_VfEP_Reference	Pentatricopeptide repeat-containing protein [Medicago truncatula] >gi|355512766|gb|AES94389.1| Pentatricopeptide repeat-containing protein [Medicago truncatula]	1e-39	1.62729	0.347408
Unigene22557_VfEP_Reference	#N/A	#N/A	1.62522	0.399921
Unigene31546_VfEP_Reference	#N/A	#N/A	1.62114	0.905737
CL7119.Contig1_VfEP_Reference	#N/A	#N/A	1.62091	0.531159
CL7119.Contig1_VfEP_Reference	#N/A	#N/A	1.62091	0.531159
Unigene36296_VfEP_Reference	UDP-glucosyltransferase [Medicago truncatula] >gi|358347699|ref|XP_003637893.1| UDP-glucosyltransferase [Medicago truncatula] >gi|355495593|gb|AES76796.1| UDP-glucosyltransferase [Medicago truncatula] >gi|355503828|gb|AES85031.1| UDP-glucosyltransferase [Medicago truncatula]	5e-34	1.61655	0.455202
CL6595.Contig1_VfEP_Reference	#N/A	#N/A	1.61621	0.0395828
Unigene33127_VfEP_Reference	#N/A	#N/A	1.61566	0.309658
Unigene3348_VfEP_Reference	#N/A	#N/A	1.60688	0.0657941
Unigene31107_VfEP_Reference	Transcription factor bHLH148 [Medicago truncatula] >gi|355483766|gb|AES64969.1| Transcription factor bHLH148 [Medicago truncatula]	5e-85	1.60429	0.568457
Unigene23100_VfEP_Reference	hypothetical protein MTR_2g010540 [Medicago truncatula] >gi|355482401|gb|AES63604.1| hypothetical protein MTR_2g010540 [Medicago truncatula]	1e-09	1.60421	0.158679
Unigene13442_VfEP_Reference	#N/A	#N/A	1.60273	0.357559
Unigene16672_VfEP_Reference	#N/A	#N/A	1.60113	0.930497
Unigene28896_VfEP_Reference	#N/A	#N/A	1.60083	0.334044
Unigene13663_VfEP_Reference	#N/A	#N/A	1.60019	0.430753
CL1007.Contig2_VfEP_Reference	#N/A	#N/A	1.59369	0.507112
Unigene39465_VfEP_Reference	#N/A	#N/A	1.59267	0.701958
Unigene21874_VfEP_Reference	#N/A	#N/A	1.58024	0.193842
Unigene7830_VfEP_Reference	#N/A	#N/A	1.57767	0.403801
Unigene4286_VfEP_Reference	#N/A	#N/A	1.57644	0.50624
Unigene20685_VfEP_Reference	#N/A	#N/A	1.57594	0.111394
Unigene2812_VfEP_Reference	#N/A	#N/A	1.57417	0.607169
Unigene30946_VfEP_Reference	#N/A	#N/A	1.57002	0.547284
Unigene32999_VfEP_Reference	#N/A	#N/A	1.56948	0.267835
Unigene7628_VfEP_Reference	PREDICTED: leucine-rich repeat receptor protein kinase EXS-like [Glycine max]	3e-07	1.56436	0.43614
Unigene5920_VfEP_Reference	#N/A	#N/A	1.55939	0.366203
Unigene32805_VfEP_Reference	hypothetical protein MTR_5g007040 [Medicago truncatula] >gi|355512124|gb|AES93747.1| hypothetical protein MTR_5g007040 [Medicago truncatula]	2e-77	1.55853	0.0401378
Unigene36698_VfEP_Reference	#N/A	#N/A	1.55481	0.177599
Unigene37192_VfEP_Reference	#N/A	#N/A	1.55155	0.500049
Unigene32373_VfEP_Reference	#N/A	#N/A	1.54731	0.582687
CL9159.Contig1_VfEP_Reference	polyprotein [Glycine max]	1e-13	1.5453	0.548333
Unigene15024_VfEP_Reference	#N/A	#N/A	1.54202	0.45603
Unigene37375_VfEP_Reference	#N/A	#N/A	1.54172	0.121202
Unigene37375_VfEP_Reference	#N/A	#N/A	1.54172	0.121202
Unigene33821_VfEP_Reference	#N/A	#N/A	1.53936	0.658827
CL3003.Contig2_VfEP_Reference	#N/A	#N/A	1.53648	0.515127
Unigene5675_VfEP_Reference	PREDICTED: pentatricopeptide repeat-containing protein At5g48910-like [Glycine max]	8e-55	1.5348	0.181508
CL9250.Contig2_VfEP_Reference	#N/A	#N/A	1.53399	0.255018
Unigene37205_VfEP_Reference	Zinc finger-like protein [Medicago truncatula] >gi|355521724|gb|AET02178.1| Zinc finger-like protein [Medicago truncatula]	2e-34	1.53016	0.388293
Unigene29512_VfEP_Reference	PREDICTED: uncharacterized protein LOC100804842 [Glycine max]	2e-56	1.52638	0.349053
Unigene6343_VfEP_Reference	#N/A	#N/A	1.52575	0.311781
Unigene37255_VfEP_Reference	predicted protein [Populus trichocarpa] >gi|222867485|gb|EEF04616.1| predicted protein [Populus trichocarpa]	5e-39	1.52563	0.633536
Unigene32217_VfEP_Reference	Multidrug resistance protein ABC transporter family [Medicago truncatula] >gi|355481199|gb|AES62402.1| Multidrug resistance protein ABC transporter family [Medicago truncatula]	7e-113	1.52469	0.300871
Unigene14972_VfEP_Reference	Serine protease, partial [Medicago truncatula] >gi|355494962|gb|AES76165.1| Serine protease, partial [Medicago truncatula]	4e-70	1.51954	0.70199
Unigene37818_VfEP_Reference	#N/A	#N/A	1.51785	0.277864
Unigene88_VfEP_Reference	#N/A	#N/A	1.51424	0.251727
Unigene88_VfEP_Reference	#N/A	#N/A	1.51424	0.251727
Unigene13076_VfEP_Reference	#N/A	#N/A	1.51354	0.236273
Unigene2604_VfEP_Reference	PREDICTED: uncharacterized protein LOC100812827 [Glycine max]	7e-12	1.51274	0.404343
Unigene11395_VfEP_Reference	#N/A	#N/A	1.51113	0.681365
CL412.Contig9_VfEP_Reference	PREDICTED: protein argonaute 10-like [Fragaria vesca subsp. vesca]	3e-63	1.50881	0.415832
Unigene32567_VfEP_Reference	RNA-directed DNA polymerase (Reverse transcriptase) [Medicago truncatula]	4e-59	1.50666	0.563178
Unigene36456_VfEP_Reference	asparagine synthetase [Astragalus sinicus]	5e-44	1.50652	0.61783
Unigene33628_VfEP_Reference	#N/A	#N/A	1.5062	0.342055
Unigene10544_VfEP_Reference	#N/A	#N/A	1.50619	0.190235
Unigene39756_VfEP_Reference	PREDICTED: pentatricopeptide repeat-containing protein At5g48910-like [Glycine max]	7e-12	1.5059	0.139999
Unigene6321_VfEP_Reference	Protein ALUMINUM SENSITIVE [Medicago truncatula] >gi|355500545|gb|AES81748.1| Protein ALUMINUM SENSITIVE [Medicago truncatula]	5e-142	1.50512	0.382012
Unigene25575_VfEP_Reference	#N/A	#N/A	1.50289	0.159104
Unigene35047_VfEP_Reference	PREDICTED: uncharacterized protein LOC100811508 [Glycine max]	1e-08	1.49991	0.492986
Unigene4973_VfEP_Reference	#N/A	#N/A	1.49859	0.461678
Unigene1577_VfEP_Reference	Auxin-induced protein PCNT115 [Medicago truncatula] >gi|355501452|gb|AES82655.1| Auxin-induced protein PCNT115 [Medicago truncatula]	2e-73	1.4929	0.14515
Unigene13789_VfEP_Reference	unknown [Lotus japonicus] >gi|388522799|gb|AFK49461.1| unknown [Lotus japonicus]	3e-60	1.49241	0.62306
Unigene28231_VfEP_Reference	#N/A	#N/A	1.48944	0.039774
Unigene4504_VfEP_Reference	#N/A	#N/A	1.48912	0.272723
Unigene4480_VfEP_Reference	PREDICTED: uncharacterized protein LOC100782971 [Glycine max]	2e-155	1.48396	0.354274
Unigene5388_VfEP_Reference	#N/A	#N/A	1.48369	0.136376
CL9548.Contig1_VfEP_Reference	#N/A	#N/A	1.48184	0.384009
Unigene39276_VfEP_Reference	#N/A	#N/A	1.48036	0.280403
Unigene13152_VfEP_Reference	#N/A	#N/A	1.48015	0.171267
Unigene4145_VfEP_Reference	PREDICTED: uncharacterized protein LOC100789451 [Glycine max]	2e-18	1.47994	0.308178
Unigene31500_VfEP_Reference	DnaJ-like zinc-finger protein [Medicago truncatula] >gi|355481846|gb|AES63049.1| DnaJ-like zinc-finger protein [Medicago truncatula]	2e-63	1.47931	0.481151
Unigene38987_VfEP_Reference	#N/A	#N/A	1.47754	0.217975
Unigene12358_VfEP_Reference	#N/A	#N/A	1.4742	0.628505
Unigene5644_VfEP_Reference	#N/A	#N/A	1.46782	0.120949
Unigene38337_VfEP_Reference	#N/A	#N/A	1.46605	0.188123
Unigene41546_VfEP_Reference	#N/A	#N/A	1.46343	0.473639
CL4701.Contig1_VfEP_Reference	#N/A	#N/A	1.46217	0.398571
Unigene33362_VfEP_Reference	unknown [Medicago truncatula]	3e-15	1.45977	0.233518
Unigene8712_VfEP_Reference	#N/A	#N/A	1.45965	0.150635
Unigene1661_VfEP_Reference	#N/A	#N/A	1.45892	0.516932
Unigene4464_VfEP_Reference	PREDICTED: uncharacterized protein At4g00950-like [Glycine max]	5e-15	1.45811	0.20444
Unigene4464_VfEP_Reference	PREDICTED: uncharacterized protein At4g00950-like [Glycine max]	5e-15	1.45811	0.20444
Unigene12161_VfEP_Reference	#N/A	#N/A	1.4572	0.172125
Unigene5481_VfEP_Reference	reverse transcriptase - beet retrotransposon, putative [Medicago truncatula]	1e-10	1.45537	0.491157
Unigene34852_VfEP_Reference	#N/A	#N/A	1.45333	0.124638
Unigene32465_VfEP_Reference	#N/A	#N/A	1.45197	0.168876
Unigene34358_VfEP_Reference	hypothetical protein VITISV_036670 [Vitis vinifera]	6e-08	1.4452	0.223188
Unigene11226_VfEP_Reference	#N/A	#N/A	1.44494	0.48973
Unigene11226_VfEP_Reference	#N/A	#N/A	1.44494	0.48973
Unigene24638_VfEP_Reference	#N/A	#N/A	1.44395	0.389107
Unigene34659_VfEP_Reference	Squamosa promoter binding protein [Medicago truncatula] >gi|355491843|gb|AES73046.1| Squamosa promoter binding protein [Medicago truncatula]	6e-84	1.44252	0.485729
Unigene16675_VfEP_Reference	#N/A	#N/A	1.43978	0.760992
Unigene2976_VfEP_Reference	#N/A	#N/A	1.43728	0.267649
Unigene5119_VfEP_Reference	PREDICTED: probable exocyst complex component 6-like [Glycine max]	2e-116	1.43161	0.187209
Unigene19797_VfEP_Reference	#N/A	#N/A	1.42999	0.512772
Unigene3135_VfEP_Reference	#N/A	#N/A	1.42515	0.450938
Unigene6816_VfEP_Reference	#N/A	#N/A	1.4168	0.16235
Unigene37492_VfEP_Reference	#N/A	#N/A	1.41364	0.361518
Unigene10511_VfEP_Reference	#N/A	#N/A	1.41153	0.603426
Unigene31265_VfEP_Reference	#N/A	#N/A	1.41007	0.32283
Unigene31265_VfEP_Reference	#N/A	#N/A	1.41007	0.32283
Unigene4671_VfEP_Reference	#N/A	#N/A	1.4051	0.158461
CL989.Contig1_VfEP_Reference	unknown [Glycine max]	9e-72	1.39989	0.508291
Unigene5511_VfEP_Reference	PREDICTED: uncharacterized protein LOC100801965 [Glycine max]	2e-37	1.39541	0.326682
Unigene5875_VfEP_Reference	#N/A	#N/A	1.39329	0.39953
Unigene38430_VfEP_Reference	#N/A	#N/A	1.39009	0.384379
Unigene34501_VfEP_Reference	#N/A	#N/A	1.38972	0.396622
CL195.Contig2_VfEP_Reference	#N/A	#N/A	1.38646	0.146929
Unigene24423_VfEP_Reference	#N/A	#N/A	1.38599	0.40023
Unigene3944_VfEP_Reference	#N/A	#N/A	1.38587	0.553001
Unigene36445_VfEP_Reference	unknown [Medicago truncatula]	1e-36	1.38282	0.307119
Unigene26590_VfEP_Reference	SPX, N-terminal; EXS, C-terminal [Medicago truncatula]	1e-51	1.3812	0.587961
Unigene31894_VfEP_Reference	#N/A	#N/A	1.38086	0.474781
Unigene31894_VfEP_Reference	#N/A	#N/A	1.38086	0.474781
Unigene32931_VfEP_Reference	#N/A	#N/A	1.37781	0.322277
Unigene38118_VfEP_Reference	Protein PLASTID MOVEMENT IMPAIRED [Medicago truncatula] >gi|355499403|gb|AES80606.1| Protein PLASTID MOVEMENT IMPAIRED [Medicago truncatula]	1e-30	1.37704	0.602961
Unigene32913_VfEP_Reference	Ribonuclease H [Medicago truncatula]	4e-15	1.37662	0.445924
Unigene36840_VfEP_Reference	#N/A	#N/A	1.37515	0.171798
Unigene4859_VfEP_Reference	#N/A	#N/A	1.3724	0.359685
Unigene34058_VfEP_Reference	hypothetical protein MTR_2g098330 [Medicago truncatula] >gi|355486511|gb|AES67714.1| hypothetical protein MTR_2g098330 [Medicago truncatula]	3e-19	1.37165	0.362005
Unigene7746_VfEP_Reference	#N/A	#N/A	1.36754	0.182952
Unigene2932_VfEP_Reference	Subtilisin-like serine protease [Medicago truncatula] >gi|355509885|gb|AES91027.1| Subtilisin-like serine protease [Medicago truncatula]	1e-26	1.36285	0.421709
Unigene5007_VfEP_Reference	#N/A	#N/A	1.35464	0.336626
Unigene14141_VfEP_Reference	Pentatricopeptide repeat-containing protein [Medicago truncatula] >gi|124359582|gb|ABD28711.2| Tetratricopeptide-like helical [Medicago truncatula] >gi|355486922|gb|AES68125.1| Pentatricopeptide repeat-containing protein [Medicago truncatula]	2e-08	1.35417	0.368633
Unigene5741_VfEP_Reference	hypothetical protein MTR_3g023670 [Medicago truncatula] >gi|355487986|gb|AES69189.1| hypothetical protein MTR_3g023670 [Medicago truncatula]	1e-11	1.35269	0.336489
CL715.Contig1_VfEP_Reference	#N/A	#N/A	1.35244	0.0999122
CL6579.Contig1_VfEP_Reference	#N/A	#N/A	1.35081	0.344212
Unigene10422_VfEP_Reference	#N/A	#N/A	1.3474	0.352914
Unigene12428_VfEP_Reference	hypothetical protein MTR_1g100160 [Medicago truncatula] >gi|355481261|gb|AES62464.1| hypothetical protein MTR_1g100160 [Medicago truncatula]	2e-32	1.34696	0.300226
Unigene37231_VfEP_Reference	#N/A	#N/A	1.34671	0.321379
Unigene36539_VfEP_Reference	#N/A	#N/A	1.34577	0.109105
Unigene33398_VfEP_Reference	#N/A	#N/A	1.34333	0.802205
Unigene10648_VfEP_Reference	cytochrome P450 enzyme [Pisum sativum]	6e-64	1.34076	0.23999
Unigene13268_VfEP_Reference	#N/A	#N/A	1.33592	0.497266
Unigene32515_VfEP_Reference	#N/A	#N/A	1.33342	0.446433
Unigene142_VfEP_Reference	#N/A	#N/A	1.33294	0.411325
Unigene38972_VfEP_Reference	#N/A	#N/A	1.332	0.444894
CL5871.Contig1_VfEP_Reference	#N/A	#N/A	1.33191	0.241397
Unigene28912_VfEP_Reference	Histone deacetylase [Medicago truncatula] >gi|355493153|gb|AES74356.1| Histone deacetylase [Medicago truncatula]	3e-38	1.33133	0.128582
Unigene33061_VfEP_Reference	#N/A	#N/A	1.32674	0.312979
Unigene13142_VfEP_Reference	#N/A	#N/A	1.32619	0.201479
Unigene34627_VfEP_Reference	Chlorophyll a-b binding protein [Medicago truncatula] >gi|355484389|gb|AES65592.1| Chlorophyll a-b binding protein [Medicago truncatula]	1e-76	1.3259	0.146347
Unigene36228_VfEP_Reference	#N/A	#N/A	1.3259	0.551684
Unigene32898_VfEP_Reference	#N/A	#N/A	1.32337	0.410393
Unigene31937_VfEP_Reference	#N/A	#N/A	1.32238	0.681519
Unigene40530_VfEP_Reference	unknown [Lotus japonicus]	6e-31	1.32065	0.239358
Unigene34875_VfEP_Reference	PREDICTED: uncharacterized protein LOC100775395 [Glycine max]	2e-16	1.31791	0.374728
Unigene6123_VfEP_Reference	#N/A	#N/A	1.313	0.233543
Unigene13112_VfEP_Reference	#N/A	#N/A	1.3102	0.1031
Unigene13335_VfEP_Reference	#N/A	#N/A	1.30978	0.154897
Unigene2179_VfEP_Reference	#N/A	#N/A	1.30973	0.348934
Unigene2179_VfEP_Reference	#N/A	#N/A	1.30973	0.348934
Unigene37418_VfEP_Reference	#N/A	#N/A	1.30801	0.244045
CL1604.Contig1_VfEP_Reference	RNA-directed DNA polymerase (Reverse transcriptase) [Medicago truncatula]	4e-12	1.30715	0.293043
Unigene34622_VfEP_Reference	#N/A	#N/A	1.30352	0.368091
Unigene34162_VfEP_Reference	#N/A	#N/A	1.30234	0.249558
Unigene20528_VfEP_Reference	#N/A	#N/A	1.30139	0.300879
Unigene20528_VfEP_Reference	#N/A	#N/A	1.30139	0.300879
Unigene4265_VfEP_Reference	#N/A	#N/A	1.29972	0.183839
Unigene23387_VfEP_Reference	#N/A	#N/A	1.29697	0.199777
Unigene3705_VfEP_Reference	Cellulose synthase catalytic subunit [Medicago truncatula] >gi|355511337|gb|AES92479.1| Cellulose synthase catalytic subunit [Medicago truncatula]	2e-62	1.2955	0.0985427
Unigene36313_VfEP_Reference	#N/A	#N/A	1.29498	0.0625262
Unigene35676_VfEP_Reference	#N/A	#N/A	1.29299	0.193571
Unigene10276_VfEP_Reference	#N/A	#N/A	1.29209	0.267015
Unigene31633_VfEP_Reference	IMP dehydrogenase/GMP reductase, related [Medicago truncatula] >gi|124360943|gb|ABN08915.1| IMP dehydrogenase/GMP reductase, related [Medicago truncatula]	2e-21	1.29105	0.193532
Unigene2839_VfEP_Reference	#N/A	#N/A	1.28998	0.284803
Unigene3251_VfEP_Reference	#N/A	#N/A	1.2838	0.460961
Unigene4809_VfEP_Reference	#N/A	#N/A	1.28315	0.0306556
Unigene4396_VfEP_Reference	#N/A	#N/A	1.28313	0.183948
Unigene35307_VfEP_Reference	#N/A	#N/A	1.28158	0.40291
Unigene4444_VfEP_Reference	#N/A	#N/A	1.28001	0.292137
CL3480.Contig2_VfEP_Reference	#N/A	#N/A	1.2786	0.316186
Unigene33090_VfEP_Reference	Transcriptional factor B3 [Medicago truncatula]	6e-20	1.27834	0.544177
Unigene10219_VfEP_Reference	#N/A	#N/A	1.27764	0.386915
Unigene4970_VfEP_Reference	#N/A	#N/A	1.27725	0.382654
Unigene21946_VfEP_Reference	Transcription factor BIM3 [Medicago truncatula] >gi|355496592|gb|AES77795.1| Transcription factor BIM3 [Medicago truncatula]	1e-06	1.27559	0.150853
Unigene9942_VfEP_Reference	#N/A	#N/A	1.27473	0.34078
CL2801.Contig1_VfEP_Reference	#N/A	#N/A	1.27212	0.077408
Unigene36414_VfEP_Reference	#N/A	#N/A	1.27108	0.253198
CL842.Contig5_VfEP_Reference	#N/A	#N/A	1.27061	0.116644
Unigene1879_VfEP_Reference	#N/A	#N/A	1.265	0.250106
Unigene12191_VfEP_Reference	#N/A	#N/A	1.2624	0.108459
Unigene3370_VfEP_Reference	unknown [Medicago truncatula]	8e-32	1.26188	0.512409
Unigene12679_VfEP_Reference	#N/A	#N/A	1.26126	0.347368
Unigene3568_VfEP_Reference	#N/A	#N/A	1.25466	0.327596
CL6698.Contig2_VfEP_Reference	PREDICTED: ubiquinone biosynthesis protein COQ4 homolog, mitochondrial-like [Fragaria vesca subsp. vesca]	1e-21	1.25133	0.518775
Unigene4258_VfEP_Reference	reverse transcriptase family member [Glycine max]	5e-06	1.25119	0.131709
Unigene38409_VfEP_Reference	#N/A	#N/A	1.24975	0.339929
Unigene11784_VfEP_Reference	#N/A	#N/A	1.24553	0.362222
Unigene39444_VfEP_Reference	#N/A	#N/A	1.24057	0.266322
Unigene31687_VfEP_Reference	Auxin response factor [Medicago truncatula] >gi|355500650|gb|AES81853.1| Auxin response factor [Medicago truncatula]	1e-08	1.23982	0.476287
Unigene26306_VfEP_Reference	#N/A	#N/A	1.23977	0.112792
Unigene33697_VfEP_Reference	#N/A	#N/A	1.23641	0.288891
Unigene34015_VfEP_Reference	RNA-directed DNA polymerase (Reverse transcriptase) [Medicago truncatula]	3e-24	1.23243	0.707527
Unigene4609_VfEP_Reference	#N/A	#N/A	1.23141	0.300896
Unigene39775_VfEP_Reference	#N/A	#N/A	1.22837	0.209533
Unigene39775_VfEP_Reference	#N/A	#N/A	1.22837	0.209533
Unigene5837_VfEP_Reference	#N/A	#N/A	1.22766	0.353481
Unigene4583_VfEP_Reference	#N/A	#N/A	1.22743	0.0983321
CL5867.Contig1_VfEP_Reference	#N/A	#N/A	1.22335	0.623748
Unigene20911_VfEP_Reference	reverse transcriptase, partial [Olimarabidopsis cabulica]	6e-48	1.22331	0.0461349
Unigene36653_VfEP_Reference	hypothetical protein [Beta vulgaris subsp. vulgaris]	3e-15	1.22301	0.346421
Unigene35876_VfEP_Reference	#N/A	#N/A	1.22224	0.135537
Unigene38163_VfEP_Reference	hypothetical protein MTR_7g099000 [Medicago truncatula] >gi|355500439|gb|AES81642.1| hypothetical protein MTR_7g099000 [Medicago truncatula]	3e-23	1.22087	0.532724
Unigene13067_VfEP_Reference	#N/A	#N/A	1.22002	0.142791
Unigene31875_VfEP_Reference	#N/A	#N/A	1.2193	0.0999805
Unigene22115_VfEP_Reference	Xylan 1 4-beta-xylosidase [Medicago truncatula] >gi|355504713|gb|AES85916.1| Xylan 1 4-beta-xylosidase [Medicago truncatula]	2e-17	1.21898	0.266593
Unigene34198_VfEP_Reference	Pentatricopeptide repeat-containing protein [Medicago truncatula] >gi|355488200|gb|AES69403.1| Pentatricopeptide repeat-containing protein [Medicago truncatula]	5e-46	1.21554	0.0773142
Unigene12475_VfEP_Reference	#N/A	#N/A	1.21471	0.393781
Unigene37604_VfEP_Reference	hypothetical protein MTR_1g008050 [Medicago truncatula] >gi|355477563|gb|AES58766.1| hypothetical protein MTR_1g008050 [Medicago truncatula]	3e-10	1.21324	0.299728
CL9766.Contig3_VfEP_Reference	#N/A	#N/A	1.21303	0.264198
CL8615.Contig1_VfEP_Reference	#N/A	#N/A	1.21291	0.0463137
Unigene3639_VfEP_Reference	#N/A	#N/A	1.21237	0.154306
CL3357.Contig1_VfEP_Reference	#N/A	#N/A	1.21006	0.333864
Unigene37336_VfEP_Reference	PREDICTED: uncharacterized protein LOC100787384 [Glycine max]	2e-27	1.20969	0.463262
Unigene17934_VfEP_Reference	hypothetical protein VITISV_023640 [Vitis vinifera]	6e-29	1.20836	0.231179
Unigene7068_VfEP_Reference	hypothetical protein MTR_2g096630 [Medicago truncatula] >gi|355486396|gb|AES67599.1| hypothetical protein MTR_2g096630 [Medicago truncatula]	1e-39	1.20325	0.339063
Unigene12910_VfEP_Reference	BEL1-like homeodomain protein [Medicago truncatula] >gi|355478074|gb|AES59277.1| BEL1-like homeodomain protein [Medicago truncatula]	0	1.20252	0.369789
Unigene36950_VfEP_Reference	PREDICTED: uncharacterized protein LOC100811508 [Glycine max]	5e-14	1.20173	0.291593
Unigene36044_VfEP_Reference	#N/A	#N/A	1.20107	0.0677872
Unigene36731_VfEP_Reference	polyprotein [Glycine max]	3e-39	1.19924	0.396557
Unigene36357_VfEP_Reference	#N/A	#N/A	1.19764	0.439188
Unigene5115_VfEP_Reference	#N/A	#N/A	1.19702	0.328762
Unigene24257_VfEP_Reference	hypothetical protein VITISV_024648 [Vitis vinifera]	3e-11	1.19363	0.177783
Unigene21388_VfEP_Reference	RNA-directed DNA polymerase (Reverse transcriptase); Chromo; Zinc finger, CCHC-type; Peptidase aspartic, active site; Polynucleotidyl transferase, Ribonuclease H fold [Medicago truncatula]	4e-06	1.19285	0.214404
Unigene3231_VfEP_Reference	#N/A	#N/A	1.19177	0.288774
Unigene33875_VfEP_Reference	#N/A	#N/A	1.18898	0.483768
Unigene33875_VfEP_Reference	#N/A	#N/A	1.18898	0.483768
Unigene22069_VfEP_Reference	PREDICTED: probable salt tolerance-like protein At1g78600-like [Glycine max]	3e-128	1.18776	0.264521
Unigene33842_VfEP_Reference	#N/A	#N/A	1.18747	0.210689
Unigene37321_VfEP_Reference	#N/A	#N/A	1.18733	0.550521
CL513.Contig4_VfEP_Reference	#N/A	#N/A	1.18626	0.313466
CL513.Contig4_VfEP_Reference	#N/A	#N/A	1.18626	0.313466
Unigene37836_VfEP_Reference	#N/A	#N/A	1.186	0.248296
Unigene692_VfEP_Reference	#N/A	#N/A	1.18502	0.297939
CL1677.Contig1_VfEP_Reference	PREDICTED: two-component response regulator-like APRR2-like [Glycine max]	2e-37	1.18438	0.376126
CL821.Contig1_VfEP_Reference	ADP,ATP carrier protein, putative [Ricinus communis] >gi|223545478|gb|EEF46983.1| ADP,ATP carrier protein, putative [Ricinus communis]	1e-38	1.18387	0.218746
CL6999.Contig1_VfEP_Reference	#N/A	#N/A	1.1836	0.173362
Unigene33640_VfEP_Reference	#N/A	#N/A	1.18279	0.382352
Unigene5051_VfEP_Reference	#N/A	#N/A	1.17931	0.263632
Unigene14874_VfEP_Reference	#N/A	#N/A	1.17904	0.379756
Unigene3236_VfEP_Reference	#N/A	#N/A	1.17863	0.397964
Unigene18263_VfEP_Reference	copia-type polyprotein, putative [Arabidopsis thaliana]	7e-33	1.17496	0.227231
Unigene36938_VfEP_Reference	PREDICTED: pentatricopeptide repeat-containing protein At1g11290-like [Glycine max]	7e-38	1.17454	0.421511
Unigene36415_VfEP_Reference	#N/A	#N/A	1.17333	0.332731
Unigene38111_VfEP_Reference	#N/A	#N/A	1.17072	0.200795
Unigene4040_VfEP_Reference	Violaxanthin de-epoxidase [Medicago truncatula] >gi|355524144|gb|AET04598.1| Violaxanthin de-epoxidase [Medicago truncatula]	5e-103	1.17016	0.0402229
Unigene40725_VfEP_Reference	#N/A	#N/A	1.16963	0.143029
Unigene4247_VfEP_Reference	#N/A	#N/A	1.16957	0.113679
Unigene12106_VfEP_Reference	#N/A	#N/A	1.16872	0.313809
Unigene36060_VfEP_Reference	PREDICTED: AMP deaminase-like [Glycine max]	7e-38	1.16711	0.592731
Unigene33011_VfEP_Reference	#N/A	#N/A	1.16698	0.273677
Unigene2099_VfEP_Reference	#N/A	#N/A	1.16623	0.334781
Unigene4047_VfEP_Reference	hypothetical protein MTR_5g007040 [Medicago truncatula] >gi|355512124|gb|AES93747.1| hypothetical protein MTR_5g007040 [Medicago truncatula]	3e-34	1.16329	0.174878
CL5088.Contig2_VfEP_Reference	hypothetical protein VITISV_035985 [Vitis vinifera]	4e-89	1.16313	0.357685
Unigene28520_VfEP_Reference	#N/A	#N/A	1.16272	0.222624
CL7947.Contig2_VfEP_Reference	#N/A	#N/A	1.16056	0.186939
Unigene14319_VfEP_Reference	hypothetical protein [Beta vulgaris subsp. vulgaris]	5e-19	1.15845	0.273377
CL4030.Contig3_VfEP_Reference	#N/A	#N/A	1.15757	0.258772
Unigene11399_VfEP_Reference	#N/A	#N/A	1.15356	0.206824
Unigene34795_VfEP_Reference	#N/A	#N/A	1.15296	0.46303
Unigene33460_VfEP_Reference	#N/A	#N/A	1.1525	0.428234
Unigene7990_VfEP_Reference	#N/A	#N/A	1.14927	0.0971689
Unigene34032_VfEP_Reference	#N/A	#N/A	1.14927	0.270283
Unigene14001_VfEP_Reference	RNA-directed DNA polymerase (Reverse transcriptase); Chromo; Zinc finger, CCHC-type; Peptidase aspartic, active site; Polynucleotidyl transferase, Ribonuclease H fold [Medicago truncatula]	2e-75	1.14853	0.305053
Unigene12245_VfEP_Reference	#N/A	#N/A	1.14597	0.12801
Unigene6822_VfEP_Reference	hypothetical protein MTR_3g098570 [Medicago truncatula] >gi|355491794|gb|AES72997.1| hypothetical protein MTR_3g098570 [Medicago truncatula]	2e-07	1.14548	0.314239
Unigene7810_VfEP_Reference	#N/A	#N/A	1.14504	0.198119
Unigene39371_VfEP_Reference	#N/A	#N/A	1.14467	0.511695
Unigene17897_VfEP_Reference	#N/A	#N/A	1.14431	0.29463
Unigene11605_VfEP_Reference	#N/A	#N/A	1.14399	0.075678
CL1466.Contig2_VfEP_Reference	Peroxisomal fatty acid beta-oxidation multifunctional protein [Medicago truncatula] >gi|355495619|gb|AES76822.1| Peroxisomal fatty acid beta-oxidation multifunctional protein [Medicago truncatula]	1e-18	1.14387	0.215836
Unigene16673_VfEP_Reference	#N/A	#N/A	1.1434	0.389704
Unigene37661_VfEP_Reference	#N/A	#N/A	1.13861	0.0510595
CL9240.Contig3_VfEP_Reference	#N/A	#N/A	1.13734	0.320969
Unigene9999_VfEP_Reference	Pentatricopeptide repeat-containing protein [Medicago truncatula] >gi|355513593|gb|AES95216.1| Pentatricopeptide repeat-containing protein [Medicago truncatula]	7e-111	1.13714	0.268816
Unigene13449_VfEP_Reference	Anthocyanin 3&apos;-O-beta-glucosyltransferase [Medicago truncatula] >gi|355513016|gb|AES94639.1| Anthocyanin 3&apos;-O-beta-glucosyltransferase [Medicago truncatula]	0	1.13499	0.225271
Unigene12581_VfEP_Reference	#N/A	#N/A	1.13467	0.274688
Unigene12581_VfEP_Reference	#N/A	#N/A	1.13467	0.274688
Unigene11367_VfEP_Reference	unknown [Medicago truncatula]	8e-18	1.13401	0.274216
CL1214.Contig1_VfEP_Reference	GDSL esterase/lipase [Medicago truncatula] >gi|355518745|gb|AET00369.1| GDSL esterase/lipase [Medicago truncatula]	3e-17	1.13383	0.17599
Unigene5775_VfEP_Reference	#N/A	#N/A	1.13338	0.0319701
Unigene4883_VfEP_Reference	#N/A	#N/A	1.13338	0.0319701
Unigene32955_VfEP_Reference	#N/A	#N/A	1.13267	0.177522
Unigene15141_VfEP_Reference	Integrase, catalytic region; Zinc finger, CCHC-type; Peptidase aspartic, catalytic [Medicago truncatula]	2e-27	1.13192	0.388253
Unigene11417_VfEP_Reference	#N/A	#N/A	1.13164	0.237806
Unigene10880_VfEP_Reference	#N/A	#N/A	1.13132	0.293177
Unigene2399_VfEP_Reference	#N/A	#N/A	1.13125	0.266641
Unigene36142_VfEP_Reference	#N/A	#N/A	1.12896	0.537813
Unigene38638_VfEP_Reference	#N/A	#N/A	1.12875	0.458163
Unigene39109_VfEP_Reference	hypothetical protein [Trifolium pratense]	2e-10	1.1258	0.231004
Unigene609_VfEP_Reference	PREDICTED: uncharacterized protein LOC100801364 [Glycine max]	1e-25	1.12438	0.19901
CL8642.Contig1_VfEP_Reference	#N/A	#N/A	1.12381	0.324132
CL7139.Contig1_VfEP_Reference	#N/A	#N/A	1.12354	0.300812
Unigene38223_VfEP_Reference	#N/A	#N/A	1.1234	0.292596
Unigene10970_VfEP_Reference	#N/A	#N/A	1.12271	0.144595
Unigene12999_VfEP_Reference	hypothetical protein MTR_2g097660 [Medicago truncatula] >gi|355486443|gb|AES67646.1| hypothetical protein MTR_2g097660 [Medicago truncatula]	1e-07	1.12177	0.348153
CL1001.Contig1_VfEP_Reference	F-box protein [Medicago truncatula] >gi|355488287|gb|AES69490.1| F-box protein [Medicago truncatula]	5e-33	1.12123	0.113928
Unigene19138_VfEP_Reference	reverse transcriptase family member [Glycine max]	1e-09	1.12033	0.154958
CL4862.Contig1_VfEP_Reference	hypothetical protein MTR_8g041550 [Medicago truncatula] >gi|355522046|gb|AET02500.1| hypothetical protein MTR_8g041550 [Medicago truncatula]	2e-16	1.11826	0.118117
Unigene2962_VfEP_Reference	#N/A	#N/A	1.11777	0.18825
Unigene35440_VfEP_Reference	RING zinc finger protein-like protein [Medicago truncatula] >gi|355491968|gb|AES73171.1| RING zinc finger protein-like protein [Medicago truncatula]	5e-47	1.1156	0.254715
Unigene33378_VfEP_Reference	hypothetical protein MTR_7g101850 [Medicago truncatula] >gi|355500689|gb|AES81892.1| hypothetical protein MTR_7g101850 [Medicago truncatula]	2e-26	1.11535	0.309931
Unigene2410_VfEP_Reference	#N/A	#N/A	1.11385	0.216505
Unigene3651_VfEP_Reference	#N/A	#N/A	1.11319	0.238976
CL6778.Contig4_VfEP_Reference	#N/A	#N/A	1.11199	0.422117
Unigene10284_VfEP_Reference	PREDICTED: pentatricopeptide repeat-containing protein At4g02750-like [Glycine max]	4e-62	1.11131	0.130101
Unigene16123_VfEP_Reference	#N/A	#N/A	1.11123	0.190372
Unigene4483_VfEP_Reference	#N/A	#N/A	1.11008	0.0923063
Unigene665_VfEP_Reference	#N/A	#N/A	1.10754	0.0574062
Unigene12599_VfEP_Reference	#N/A	#N/A	1.10633	0.173991
Unigene3026_VfEP_Reference	#N/A	#N/A	1.10631	0.268665
Unigene31893_VfEP_Reference	#N/A	#N/A	1.10598	0.337619
Unigene34661_VfEP_Reference	#N/A	#N/A	1.10513	0.263804
Unigene6674_VfEP_Reference	#N/A	#N/A	1.10513	0.312062
Unigene22859_VfEP_Reference	#N/A	#N/A	1.10468	0.314098
Unigene39928_VfEP_Reference	Mitochondrial substrate carrier family protein P [Medicago truncatula] >gi|355524526|gb|AET04980.1| Mitochondrial substrate carrier family protein P [Medicago truncatula]	5e-15	1.10358	0.263894
Unigene35843_VfEP_Reference	Homeodomain-like [Medicago truncatula]	1e-14	1.10293	0.0968748
Unigene33727_VfEP_Reference	#N/A	#N/A	1.10172	0.120644
Unigene4543_VfEP_Reference	#N/A	#N/A	1.10032	0.289068
Unigene6538_VfEP_Reference	Vacuolar protein sorting-associated protein-like protein [Medicago truncatula] >gi|355504135|gb|AES85338.1| Vacuolar protein sorting-associated protein-like protein [Medicago truncatula]	7e-54	1.09832	0.272761
Unigene40289_VfEP_Reference	#N/A	#N/A	1.09795	0.339035
Unigene11138_VfEP_Reference	#N/A	#N/A	1.09742	0.367571
Unigene4744_VfEP_Reference	#N/A	#N/A	1.0959	0.433248
Unigene2097_VfEP_Reference	PREDICTED: MATH domain-containing protein At5g43560-like [Glycine max]	2e-10	1.09451	0.219626
CL9520.Contig1_VfEP_Reference	#N/A	#N/A	1.09352	0.119137
CL973.Contig1_VfEP_Reference	#N/A	#N/A	1.09342	0.293032
Unigene4346_VfEP_Reference	Sieve element-occluding protein [Medicago truncatula] >gi|307101676|gb|ADN32803.1| sieve element occlusion by forisomes 2 [Medicago truncatula] >gi|355479828|gb|AES61031.1| Sieve element-occluding protein [Medicago truncatula]	3e-50	1.09227	0.237877
Unigene3142_VfEP_Reference	#N/A	#N/A	1.09025	0.207075
Unigene5827_VfEP_Reference	#N/A	#N/A	1.09014	0.278464
Unigene5431_VfEP_Reference	#N/A	#N/A	1.08967	0.0448407
Unigene5594_VfEP_Reference	integrase core domain containing protein [Phaseolus vulgaris]	1e-19	1.08934	0.212316
Unigene11788_VfEP_Reference	#N/A	#N/A	1.08933	0.308722
Unigene6031_VfEP_Reference	PREDICTED: AMP deaminase-like [Glycine max]	2e-16	1.0884	0.245399
Unigene32020_VfEP_Reference	#N/A	#N/A	1.08645	0.201551
Unigene14557_VfEP_Reference	#N/A	#N/A	1.08538	0.435893
Unigene14557_VfEP_Reference	#N/A	#N/A	1.08538	0.435893
Unigene31780_VfEP_Reference	#N/A	#N/A	1.08509	0.234737
CL4126.Contig1_VfEP_Reference	#N/A	#N/A	1.0834	0.206286
Unigene12995_VfEP_Reference	hypothetical protein VITISV_029435 [Vitis vinifera]	6e-09	1.0801	0.0883234
Unigene38394_VfEP_Reference	#N/A	#N/A	1.07996	0.344806
CL8309.Contig1_VfEP_Reference	hypothetical protein MTR_4g119830 [Medicago truncatula] >gi|355510722|gb|AES91864.1| hypothetical protein MTR_4g119830 [Medicago truncatula]	6e-129	1.0793	0.382352
Unigene2101_VfEP_Reference	#N/A	#N/A	1.07909	0.148182
CL4762.Contig1_VfEP_Reference	#N/A	#N/A	1.07874	0.273773
Unigene3204_VfEP_Reference	#N/A	#N/A	1.07806	0.468673
Unigene6754_VfEP_Reference	#N/A	#N/A	1.0759	0.223872
Unigene37826_VfEP_Reference	Sieve element-occluding protein [Medicago truncatula] >gi|307101676|gb|ADN32803.1| sieve element occlusion by forisomes 2 [Medicago truncatula] >gi|355479828|gb|AES61031.1| Sieve element-occluding protein [Medicago truncatula]	1e-30	1.07288	0.437686
Unigene16674_VfEP_Reference	hypothetical protein MTR_3g082730 [Medicago truncatula] >gi|355490580|gb|AES71783.1| hypothetical protein MTR_3g082730 [Medicago truncatula]	1e-07	1.07046	0.357129
Unigene38775_VfEP_Reference	#N/A	#N/A	1.07015	0.230825
Unigene33149_VfEP_Reference	#N/A	#N/A	1.06852	0.216169
Unigene32422_VfEP_Reference	uncharacterized protein LOC100527644 precursor [Glycine max]	5e-37	1.06725	0.291246
Unigene34146_VfEP_Reference	#N/A	#N/A	1.06597	0.0591553
Unigene40947_VfEP_Reference	#N/A	#N/A	1.06516	0.339969
Unigene26986_VfEP_Reference	hypothetical protein VITISV_002117 [Vitis vinifera]	1e-14	1.06513	0.0929218
Unigene15015_VfEP_Reference	#N/A	#N/A	1.06465	0.0836974
Unigene11673_VfEP_Reference	#N/A	#N/A	1.06385	0.248841
Unigene37395_VfEP_Reference	#N/A	#N/A	1.06256	0.301992
Unigene4597_VfEP_Reference	#N/A	#N/A	1.06145	0.177838
Unigene6684_VfEP_Reference	#N/A	#N/A	1.06046	0.28888
Unigene25684_VfEP_Reference	RNA-directed DNA polymerase (Reverse transcriptase); Chromo; Zinc finger, CCHC-type; Peptidase aspartic, active site; Polynucleotidyl transferase, Ribonuclease H fold [Medicago truncatula]	3e-71	1.06029	0.126925
Unigene37087_VfEP_Reference	#N/A	#N/A	1.06018	0.217464
Unigene1226_VfEP_Reference	hypothetical protein MTR_4g073060 [Medicago truncatula] >gi|355508231|gb|AES89373.1| hypothetical protein MTR_4g073060 [Medicago truncatula]	8e-08	1.05843	0.197849
CL172.Contig2_VfEP_Reference	#N/A	#N/A	1.05699	0.178713
Unigene39458_VfEP_Reference	#N/A	#N/A	1.05578	0.245658
Unigene13944_VfEP_Reference	#N/A	#N/A	1.0555	0.28753
Unigene40558_VfEP_Reference	#N/A	#N/A	1.05544	0.248999
Unigene38403_VfEP_Reference	#N/A	#N/A	1.0537	0.331275
Unigene3393_VfEP_Reference	#N/A	#N/A	1.05289	0.253801
Unigene17346_VfEP_Reference	PREDICTED: vacuolar protein sorting-associated protein 11 homolog [Glycine max]	1e-08	1.04932	0.0998315
Unigene31204_VfEP_Reference	#N/A	#N/A	1.04866	0.124016
Unigene7649_VfEP_Reference	#N/A	#N/A	1.04839	0.25546
Unigene10040_VfEP_Reference	PREDICTED: probable U6 snRNA-associated Sm-like protein LSm4-like [Fragaria vesca subsp. vesca]	6e-15	1.04723	0.229938
Unigene23570_VfEP_Reference	#N/A	#N/A	1.047	0.153134
CL5768.Contig1_VfEP_Reference	Pentatricopeptide repeat-containing protein [Medicago truncatula] >gi|355495922|gb|AES77125.1| Pentatricopeptide repeat-containing protein [Medicago truncatula]	2e-28	1.0469	0.230457
CL7530.Contig1_VfEP_Reference	#N/A	#N/A	1.04615	0.064096
Unigene22364_VfEP_Reference	hypothetical protein [Beta vulgaris subsp. vulgaris]	6e-06	1.04465	0.324781
Unigene11534_VfEP_Reference	#N/A	#N/A	1.04427	0.328314
Unigene37302_VfEP_Reference	#N/A	#N/A	1.04395	0.0932399
Unigene10474_VfEP_Reference	PREDICTED: nucleobase-ascorbate transporter 11-like [Glycine max]	1e-47	1.04327	0.128272
Unigene12484_VfEP_Reference	#N/A	#N/A	1.04237	0.225496
CL2556.Contig7_VfEP_Reference	#N/A	#N/A	1.04164	0.0909398
Unigene36438_VfEP_Reference	#N/A	#N/A	1.04075	0.269387
Unigene34028_VfEP_Reference	unknown [Medicago truncatula]	1e-60	1.03959	0.131163
Unigene6563_VfEP_Reference	#N/A	#N/A	1.03945	0.192329
Unigene32128_VfEP_Reference	#N/A	#N/A	1.03909	0.28893
Unigene31943_VfEP_Reference	hypothetical protein PRUPE_ppa012108mg [Prunus persica]	2e-06	1.03902	0.495812
Unigene5178_VfEP_Reference	hypothetical protein PRUPE_ppa001275mg [Prunus persica]	1e-66	1.03834	0.353931
CL10848.Contig2_VfEP_Reference	#N/A	#N/A	1.03764	0.207651
Unigene2890_VfEP_Reference	#N/A	#N/A	1.03731	0.0704146
Unigene31237_VfEP_Reference	#N/A	#N/A	1.03678	0.127472
CL53.Contig1_VfEP_Reference	#N/A	#N/A	1.03638	0.136636
CL53.Contig1_VfEP_Reference	#N/A	#N/A	1.03638	0.136636
Unigene5042_VfEP_Reference	#N/A	#N/A	1.03594	0.279153
CL9006.Contig2_VfEP_Reference	PREDICTED: dual specificity protein kinase pyk1-like [Glycine max]	6e-121	1.03488	0.328864
CL9006.Contig2_VfEP_Reference	PREDICTED: dual specificity protein kinase pyk1-like [Glycine max]	6e-121	1.03488	0.328864
Unigene2012_VfEP_Reference	#N/A	#N/A	1.03471	0.163626
Unigene20918_VfEP_Reference	hypothetical protein MTR_4g119820 [Medicago truncatula] >gi|355510721|gb|AES91863.1| hypothetical protein MTR_4g119820 [Medicago truncatula]	9e-108	1.03367	0.370177
CL4429.Contig4_VfEP_Reference	PREDICTED: type I inositol-1,4,5-trisphosphate 5-phosphatase CVP2-like [Glycine max]	1e-36	1.03192	0.263308
Unigene26671_VfEP_Reference	Pentatricopeptide repeat-containing protein [Medicago truncatula] >gi|355483917|gb|AES65120.1| Pentatricopeptide repeat-containing protein [Medicago truncatula]	6e-09	1.03153	0.251469
Unigene3662_VfEP_Reference	#N/A	#N/A	1.03147	0.17413
Unigene5666_VfEP_Reference	#N/A	#N/A	1.03144	0.176701
Unigene10136_VfEP_Reference	#N/A	#N/A	1.03109	0.229692
Unigene32198_VfEP_Reference	hypothetical protein MTR_3g080060 [Medicago truncatula] >gi|355490425|gb|AES71628.1| hypothetical protein MTR_3g080060 [Medicago truncatula]	1e-27	1.03021	0.40455
Unigene10550_VfEP_Reference	#N/A	#N/A	1.02805	0.26665
CL3998.Contig2_VfEP_Reference	Diacylglycerol O-acyltransferase [Medicago truncatula] >gi|355513771|gb|AES95394.1| Diacylglycerol O-acyltransferase [Medicago truncatula]	6e-44	1.0275	0.133731
CL10108.Contig1_VfEP_Reference	PREDICTED: leucyl-tRNA synthetase, cytoplasmic-like [Glycine max]	3e-34	1.02735	0.176286
Unigene37982_VfEP_Reference	#N/A	#N/A	1.0271	0.134591
Unigene5216_VfEP_Reference	DNA (cytosine-5)-methyltransferase DRM2 [Medicago truncatula] >gi|355510896|gb|AES92038.1| DNA (cytosine-5)-methyltransferase DRM2 [Medicago truncatula]	1e-09	1.02705	0.155523
Unigene39339_VfEP_Reference	#N/A	#N/A	1.02664	0.101832
Unigene37863_VfEP_Reference	#N/A	#N/A	1.02526	0.260567
Unigene12376_VfEP_Reference	#N/A	#N/A	1.02473	0.264082
Unigene10390_VfEP_Reference	#N/A	#N/A	1.02417	0.160971
Unigene10390_VfEP_Reference	#N/A	#N/A	1.02417	0.160971
Unigene28480_VfEP_Reference	hypothetical protein MTR_7g114070 [Medicago truncatula] >gi|355501358|gb|AES82561.1| hypothetical protein MTR_7g114070 [Medicago truncatula]	6e-11	1.02369	0.206298
Unigene32972_VfEP_Reference	#N/A	#N/A	1.0222	0.211381
Unigene40986_VfEP_Reference	RNA-directed DNA polymerase (Reverse transcriptase); Ribonuclease H; Endonuclease/exonuclease/phosphatase [Medicago truncatula]	2e-08	1.02175	0.178354
Unigene39782_VfEP_Reference	#N/A	#N/A	1.02089	0.342718
Unigene12012_VfEP_Reference	#N/A	#N/A	1.02082	0.29527
Unigene21226_VfEP_Reference	#N/A	#N/A	1.02015	0.222834
Unigene10723_VfEP_Reference	#N/A	#N/A	1.01979	0.199522
Unigene26463_VfEP_Reference	#N/A	#N/A	1.01899	0.203802
Unigene12406_VfEP_Reference	#N/A	#N/A	1.01749	0.398699
Unigene14787_VfEP_Reference	#N/A	#N/A	1.0131	0.189616
Unigene2411_VfEP_Reference	#N/A	#N/A	1.01306	0.207433
CL6999.Contig2_VfEP_Reference	hypothetical protein MTR_7g037680 [Medicago truncatula] >gi|355497450|gb|AES78653.1| hypothetical protein MTR_7g037680 [Medicago truncatula]	4e-06	1.01254	0.144564
Unigene36712_VfEP_Reference	#N/A	#N/A	1.01245	0.178991
Unigene15626_VfEP_Reference	PREDICTED: uncharacterized protein LOC100777167 [Glycine max]	1e-46	1.00891	0.31115
CL8965.Contig1_VfEP_Reference	#N/A	#N/A	1.00807	0.0390529
Unigene36378_VfEP_Reference	Receptor-like protein kinase [Medicago truncatula] >gi|355481972|gb|AES63175.1| Receptor-like protein kinase [Medicago truncatula]	1e-41	1.00766	0.19555
Unigene32625_VfEP_Reference	#N/A	#N/A	1.00756	0.269148
Unigene11530_VfEP_Reference	#N/A	#N/A	1.0063	0.101929
CL7791.Contig1_VfEP_Reference	#N/A	#N/A	1.00558	0.180847
CL9645.Contig2_VfEP_Reference	#N/A	#N/A	1.00487	0.177421
CL6250.Contig1_VfEP_Reference	#N/A	#N/A	1.00213	0.24806
Unigene5425_VfEP_Reference	#N/A	#N/A	1.00184	0.391667
Unigene17237_VfEP_Reference	#N/A	#N/A	0.998797	0.107906
Unigene34508_VfEP_Reference	#N/A	#N/A	0.996486	0.310167
Unigene11872_VfEP_Reference	#N/A	#N/A	0.995664	0.0667283
Unigene5491_VfEP_Reference	putative protein [Arabidopsis thaliana]	1e-42	0.99244	0.146702
Unigene29278_VfEP_Reference	#N/A	#N/A	0.990816	0.184783
CL8464.Contig1_VfEP_Reference	#N/A	#N/A	0.989599	0.251006
Unigene6711_VfEP_Reference	#N/A	#N/A	0.989081	0.0713984
Unigene18779_VfEP_Reference	#N/A	#N/A	0.988845	0.250958
CL1934.Contig8_VfEP_Reference	#N/A	#N/A	0.98736	0.15149
Unigene10478_VfEP_Reference	#N/A	#N/A	0.987242	0.174309
Unigene6199_VfEP_Reference	#N/A	#N/A	0.985866	0.248724
Unigene39866_VfEP_Reference	hypothetical protein MTR_7g099000 [Medicago truncatula] >gi|355500439|gb|AES81642.1| hypothetical protein MTR_7g099000 [Medicago truncatula]	1e-07	0.982251	0.347074
Unigene12748_VfEP_Reference	Sieve element-occluding protein [Medicago truncatula] >gi|307101676|gb|ADN32803.1| sieve element occlusion by forisomes 2 [Medicago truncatula] >gi|355479828|gb|AES61031.1| Sieve element-occluding protein [Medicago truncatula]	1e-82	0.981222	0.0554011
Unigene16484_VfEP_Reference	#N/A	#N/A	0.979487	0.143754
Unigene12193_VfEP_Reference	#N/A	#N/A	0.977475	0.0506646
Unigene35421_VfEP_Reference	#N/A	#N/A	0.976524	0.279513
Unigene24705_VfEP_Reference	#N/A	#N/A	0.975865	0.0247938
Unigene38833_VfEP_Reference	#N/A	#N/A	0.975612	0.192733
Unigene4030_VfEP_Reference	hypothetical protein MTR_8g075400 [Medicago truncatula] >gi|355523309|gb|AET03763.1| hypothetical protein MTR_8g075400 [Medicago truncatula]	2e-24	0.974408	0.0961331
Unigene34758_VfEP_Reference	hypothetical protein MTR_145s0001 [Medicago truncatula] >gi|355504704|gb|AES85907.1| hypothetical protein MTR_145s0001 [Medicago truncatula]	1e-66	0.974209	0.158492
Unigene5771_VfEP_Reference	#N/A	#N/A	0.973468	0.22192
Unigene38940_VfEP_Reference	#N/A	#N/A	0.97324	0.253482
CL6358.Contig3_VfEP_Reference	plastid lipoamide dehydrogenase/acetyl-CoA carboxylase beta subunit fusion protein [Trifolium repens]	3e-74	0.972823	0.119786
Unigene4755_VfEP_Reference	Polygalacturonase [Medicago truncatula] >gi|355499063|gb|AES80266.1| Polygalacturonase [Medicago truncatula]	2e-40	0.972061	0.429628
Unigene26247_VfEP_Reference	#N/A	#N/A	0.971498	0.132754
Unigene39673_VfEP_Reference	#N/A	#N/A	0.971128	0.248777
Unigene17890_VfEP_Reference	#N/A	#N/A	0.970614	0.166555
Unigene34178_VfEP_Reference	#N/A	#N/A	0.970605	0.210087
Unigene4154_VfEP_Reference	#N/A	#N/A	0.970042	0.0797215
Unigene2040_VfEP_Reference	#N/A	#N/A	0.969889	0.248263
CL5491.Contig2_VfEP_Reference	#N/A	#N/A	0.969576	0.184444
Unigene4904_VfEP_Reference	#N/A	#N/A	0.969475	0.206278
Unigene3137_VfEP_Reference	#N/A	#N/A	0.969412	0.226751
Unigene12454_VfEP_Reference	#N/A	#N/A	0.967135	0.213347
Unigene31551_VfEP_Reference	#N/A	#N/A	0.965919	0.0389318
Unigene32318_VfEP_Reference	#N/A	#N/A	0.963782	0.320481
Unigene14908_VfEP_Reference	#N/A	#N/A	0.962975	0.225245
Unigene10926_VfEP_Reference	PREDICTED: uncharacterized GPI-anchored protein At4g28100-like [Glycine max]	2e-06	0.962762	0.141047
Unigene5273_VfEP_Reference	#N/A	#N/A	0.961548	0.313972
Unigene16342_VfEP_Reference	Zinc finger MYM-type protein [Medicago truncatula] >gi|355516931|gb|AES98554.1| Zinc finger MYM-type protein [Medicago truncatula]	4e-61	0.960608	0.26275
Unigene33830_VfEP_Reference	#N/A	#N/A	0.95983	0.17856
Unigene22353_VfEP_Reference	Kinesin-4 [Medicago truncatula] >gi|355480241|gb|AES61444.1| Kinesin-4 [Medicago truncatula]	0	0.9593	0.245303
Unigene14029_VfEP_Reference	hypothetical protein [Trifolium pratense]	2e-34	0.958542	0.098337
Unigene37948_VfEP_Reference	#N/A	#N/A	0.954319	0.254127
Unigene7667_VfEP_Reference	#N/A	#N/A	0.952203	0.2218
Unigene32867_VfEP_Reference	#N/A	#N/A	0.950898	0.1097
Unigene2938_VfEP_Reference	PREDICTED: uncharacterized protein LOC100777167 [Glycine max]	1e-14	0.949915	0.270094
CL9506.Contig2_VfEP_Reference	hypothetical protein VITISV_017741 [Vitis vinifera]	4e-40	0.948414	0.273047
CL703.Contig2_VfEP_Reference	hypothetical protein VITISV_016610 [Vitis vinifera]	8e-26	0.947824	0.169389
Unigene5039_VfEP_Reference	PREDICTED: uncharacterized protein LOC100811508 [Glycine max]	3e-24	0.946597	0.115478
Unigene3660_VfEP_Reference	#N/A	#N/A	0.946572	0.240093
CL3638.Contig2_VfEP_Reference	#N/A	#N/A	0.943784	0.203004
Unigene4171_VfEP_Reference	KTEL motif-containing protein [Medicago truncatula] >gi|355494010|gb|AES75213.1| KTEL motif-containing protein [Medicago truncatula]	8e-74	0.942262	0.275848
Unigene38620_VfEP_Reference	hypothetical protein VITISV_002117 [Vitis vinifera]	5e-17	0.94213	0.300866
Unigene2038_VfEP_Reference	#N/A	#N/A	0.941445	0.244886
Unigene39570_VfEP_Reference	#N/A	#N/A	0.939254	0.0793783
Unigene574_VfEP_Reference	hypothetical protein VITISV_041509 [Vitis vinifera]	3e-41	0.938506	0.229275
Unigene39360_VfEP_Reference	#N/A	#N/A	0.938226	0.333806
Unigene36775_VfEP_Reference	retrotransposon protein, putative, Ty1-copia subclass [Oryza sativa Japonica Group]	9e-06	0.938079	0.153433
Unigene37569_VfEP_Reference	#N/A	#N/A	0.937078	0.211853
Unigene39531_VfEP_Reference	PREDICTED: serine/threonine-protein kinase ATR-like [Glycine max]	2e-40	0.936939	0.227344
Unigene36307_VfEP_Reference	#N/A	#N/A	0.936049	0.0966184
Unigene37329_VfEP_Reference	#N/A	#N/A	0.933992	0.128691
Unigene18568_VfEP_Reference	#N/A	#N/A	0.933724	0.179342
Unigene37540_VfEP_Reference	Nucleotide-binding oligomerization domain-containing protein [Medicago truncatula] >gi|355489298|gb|AES70501.1| Nucleotide-binding oligomerization domain-containing protein [Medicago truncatula]	2e-37	0.933543	0.210485
CL10777.Contig1_VfEP_Reference	PREDICTED: uncharacterized protein LOC101304768 [Fragaria vesca subsp. vesca]	6e-13	0.933231	0.218288
CL1466.Contig1_VfEP_Reference	Peroxisomal fatty acid beta-oxidation multifunctional protein [Medicago truncatula] >gi|355495619|gb|AES76822.1| Peroxisomal fatty acid beta-oxidation multifunctional protein [Medicago truncatula]	3e-32	0.931712	0.126202
Unigene31102_VfEP_Reference	#N/A	#N/A	0.931567	0.209618
Unigene33057_VfEP_Reference	#N/A	#N/A	0.929754	0.233013
Unigene39179_VfEP_Reference	#N/A	#N/A	0.928685	0.109828
Unigene33740_VfEP_Reference	#N/A	#N/A	0.928551	0.299075
Unigene3759_VfEP_Reference	#N/A	#N/A	0.925375	0.084768
Unigene36442_VfEP_Reference	#N/A	#N/A	0.924217	0.0767371
Unigene33402_VfEP_Reference	#N/A	#N/A	0.923987	0.113772
Unigene32886_VfEP_Reference	hypothetical protein MTR_3g062570 [Medicago truncatula] >gi|355489602|gb|AES70805.1| hypothetical protein MTR_3g062570 [Medicago truncatula]	8e-56	0.922737	0.276737
Unigene4523_VfEP_Reference	Histone deacetylase [Medicago truncatula] >gi|355493153|gb|AES74356.1| Histone deacetylase [Medicago truncatula]	1e-40	0.922645	0.0921426
Unigene29569_VfEP_Reference	#N/A	#N/A	0.921907	0.316218
Unigene27294_VfEP_Reference	#N/A	#N/A	0.920932	0.178836
Unigene33898_VfEP_Reference	#N/A	#N/A	0.920815	0.187531
CL8920.Contig1_VfEP_Reference	Abhydrolase domain-containing protein [Medicago truncatula] >gi|355483421|gb|AES64624.1| Abhydrolase domain-containing protein [Medicago truncatula]	2e-37	0.918516	0.080131
Unigene26576_VfEP_Reference	#N/A	#N/A	0.918335	0.202582
Unigene12434_VfEP_Reference	#N/A	#N/A	0.918075	0.124519
Unigene39618_VfEP_Reference	#N/A	#N/A	0.917656	0.0375736
Unigene33963_VfEP_Reference	putative ribosomal protein L36 [Prunus dulcis]	2e-14	0.916491	0.232595
Unigene33963_VfEP_Reference	putative ribosomal protein L36 [Prunus dulcis]	2e-14	0.916491	0.232595
Unigene33478_VfEP_Reference	#N/A	#N/A	0.915648	0.152595
Unigene40853_VfEP_Reference	#N/A	#N/A	0.913613	0.236801
Unigene4882_VfEP_Reference	#N/A	#N/A	0.912191	0.0357434
Unigene36741_VfEP_Reference	#N/A	#N/A	0.910838	0.170477
Unigene36881_VfEP_Reference	#N/A	#N/A	0.909409	0.151954
Unigene4217_VfEP_Reference	#N/A	#N/A	0.908693	0.160467
Unigene9952_VfEP_Reference	#N/A	#N/A	0.908656	0.072446
Unigene34120_VfEP_Reference	PREDICTED: uncharacterized protein LOC100814573 [Glycine max]	9e-36	0.906122	0.235627
Unigene635_VfEP_Reference	#N/A	#N/A	0.905807	0.101338
CL1598.Contig1_VfEP_Reference	PREDICTED: uncharacterized membrane protein C24H6.13-like [Glycine max]	3e-11	0.905622	0.301142
Unigene14288_VfEP_Reference	#N/A	#N/A	0.902868	0.0452754
Unigene35919_VfEP_Reference	predicted protein [Populus trichocarpa] >gi|222844868|gb|EEE82415.1| predicted protein [Populus trichocarpa]	7e-14	0.902116	0.319583
Unigene10703_VfEP_Reference	#N/A	#N/A	0.900482	0.141574
Unigene253_VfEP_Reference	#N/A	#N/A	0.899893	0.20436
Unigene5283_VfEP_Reference	#N/A	#N/A	0.899076	0.264538
CL9465.Contig1_VfEP_Reference	Pol polyprotein [Medicago truncatula] >gi|355506807|gb|AES87949.1| Pol polyprotein [Medicago truncatula]	1e-51	0.898151	0.329993
Unigene28109_VfEP_Reference	#N/A	#N/A	0.897467	0.29221
Unigene4742_VfEP_Reference	#N/A	#N/A	0.896387	0.110374
Unigene13721_VfEP_Reference	#N/A	#N/A	0.895739	0.122401
Unigene22487_VfEP_Reference	#N/A	#N/A	0.895323	0.16475
Unigene12215_VfEP_Reference	#N/A	#N/A	0.894797	0.217454
Unigene24633_VfEP_Reference	#N/A	#N/A	0.89457	0.105793
Unigene35891_VfEP_Reference	conserved hypothetical protein [Ricinus communis] >gi|223549182|gb|EEF50671.1| conserved hypothetical protein [Ricinus communis]	1e-18	0.894123	0.278979
Unigene5246_VfEP_Reference	#N/A	#N/A	0.893822	0.3922
Unigene35333_VfEP_Reference	#N/A	#N/A	0.893383	0.0648834
Unigene35333_VfEP_Reference	#N/A	#N/A	0.893383	0.0648834
Unigene3167_VfEP_Reference	SAD1f [Volvox carteri f. nagariensis]	2e-06	0.893238	0.227014
Unigene11998_VfEP_Reference	PREDICTED: pentatricopeptide repeat-containing protein At4g02750-like [Glycine max]	3e-11	0.892144	0.196804
Unigene13005_VfEP_Reference	Pre-mRNA polyadenylation factor fip1 [Medicago truncatula] >gi|355510828|gb|AES91970.1| Pre-mRNA polyadenylation factor fip1 [Medicago truncatula]	1e-07	0.891658	0.259642
Unigene34266_VfEP_Reference	#N/A	#N/A	0.891437	0.0365
Unigene24679_VfEP_Reference	unknown [Medicago truncatula]	4e-95	0.890871	0.187318
Unigene36608_VfEP_Reference	#N/A	#N/A	0.890234	0.231508
CL9320.Contig2_VfEP_Reference	#N/A	#N/A	0.889677	0.247707
Unigene5919_VfEP_Reference	#N/A	#N/A	0.889015	0.203034
Unigene24909_VfEP_Reference	hypothetical protein VITISV_010681 [Vitis vinifera]	9e-12	0.888488	0.265479
Unigene9987_VfEP_Reference	Cytochrome P450 [Medicago truncatula] >gi|355523950|gb|AET04404.1| Cytochrome P450 [Medicago truncatula]	4e-13	0.886812	0.051164
CL5615.Contig1_VfEP_Reference	#N/A	#N/A	0.886637	0.215007
Unigene359_VfEP_Reference	#N/A	#N/A	0.886367	0.210168
Unigene18683_VfEP_Reference	threonine synthase [Cicer arietinum]	4e-51	0.885955	0.266012
Unigene24620_VfEP_Reference	PREDICTED: pentatricopeptide repeat-containing protein At1g11290-like [Glycine max]	2e-32	0.884974	0.20272
Unigene40850_VfEP_Reference	#N/A	#N/A	0.88469	0.171993
Unigene1818_VfEP_Reference	#N/A	#N/A	0.884344	0.186278
Unigene35769_VfEP_Reference	hypothetical protein MTR_2g012800 [Medicago truncatula] >gi|355482543|gb|AES63746.1| hypothetical protein MTR_2g012800 [Medicago truncatula]	7e-28	0.882249	0.273595
Unigene4205_VfEP_Reference	#N/A	#N/A	0.882222	0.330766
Unigene19222_VfEP_Reference	#N/A	#N/A	0.881114	0.189154
Unigene35301_VfEP_Reference	#N/A	#N/A	0.881042	0.205224
CL5439.Contig2_VfEP_Reference	#N/A	#N/A	0.878897	0.176547
Unigene3827_VfEP_Reference	#N/A	#N/A	0.878689	0.31448
Unigene3827_VfEP_Reference	#N/A	#N/A	0.878689	0.31448
Unigene14964_VfEP_Reference	Pentatricopeptide repeat-containing protein [Medicago truncatula] >gi|355517596|gb|AES99219.1| Pentatricopeptide repeat-containing protein [Medicago truncatula]	2e-17	0.877101	0.209784
Unigene19553_VfEP_Reference	#N/A	#N/A	0.876304	0.220667
Unigene18507_VfEP_Reference	#N/A	#N/A	0.874154	0.0509898
Unigene3538_VfEP_Reference	Pentatricopeptide repeat [Medicago truncatula]	2e-08	0.873469	0.0359438
Unigene23110_VfEP_Reference	#N/A	#N/A	0.873163	0.129179
Unigene36211_VfEP_Reference	#N/A	#N/A	0.868199	0.106903
Unigene33686_VfEP_Reference	PREDICTED: LOW QUALITY PROTEIN: serine/threonine-protein phosphatase 4 regulatory subunit 3-like [Cucumis sativus]	2e-13	0.866688	0.157156
Unigene38834_VfEP_Reference	#N/A	#N/A	0.866027	0.21595
Unigene30965_VfEP_Reference	PREDICTED: probable galacturonosyltransferase 11-like isoform 2 [Glycine max]	1e-12	0.864504	0.225994
Unigene16836_VfEP_Reference	#N/A	#N/A	0.864344	0.158731
Unigene28519_VfEP_Reference	#N/A	#N/A	0.863949	0.155878
Unigene15032_VfEP_Reference	PREDICTED: probable LRR receptor-like serine/threonine-protein kinase At4g26540-like [Glycine max]	1e-53	0.862629	0.200305
Unigene1820_VfEP_Reference	#N/A	#N/A	0.862609	0.0687748
Unigene11336_VfEP_Reference	PREDICTED: uncharacterized protein LOC100811508 [Glycine max]	4e-28	0.861729	0.228494
Unigene10701_VfEP_Reference	#N/A	#N/A	0.860334	0.154251
Unigene11365_VfEP_Reference	#N/A	#N/A	0.860085	0.105904
Unigene4474_VfEP_Reference	#N/A	#N/A	0.85946	0.235034
Unigene31616_VfEP_Reference	#N/A	#N/A	0.859307	0.209927
Unigene23376_VfEP_Reference	#N/A	#N/A	0.858248	0.128654
Unigene22624_VfEP_Reference	#N/A	#N/A	0.858146	0.13533
Unigene23197_VfEP_Reference	#N/A	#N/A	0.857004	0.157383
Unigene10236_VfEP_Reference	#N/A	#N/A	0.856626	0.038269
Unigene1473_VfEP_Reference	unknown [Medicago truncatula]	9e-23	0.856615	0.251709
CL7517.Contig1_VfEP_Reference	hypothetical protein MTR_7g077880 [Medicago truncatula] >gi|355498996|gb|AES80199.1| hypothetical protein MTR_7g077880 [Medicago truncatula]	6e-08	0.855788	0.125375
Unigene35825_VfEP_Reference	#N/A	#N/A	0.854606	0.131122
Unigene41165_VfEP_Reference	PREDICTED: pentatricopeptide repeat-containing protein At1g11290-like [Glycine max]	1e-21	0.854467	0.133706
Unigene25048_VfEP_Reference	#N/A	#N/A	0.850666	0.134072
Unigene6790_VfEP_Reference	#N/A	#N/A	0.850058	0.116199
Unigene37179_VfEP_Reference	#N/A	#N/A	0.84872	0.190212
Unigene6486_VfEP_Reference	#N/A	#N/A	0.847507	0.0728136
Unigene11514_VfEP_Reference	#N/A	#N/A	0.845646	0.159564
CL2266.Contig3_VfEP_Reference	hypothetical protein MTR_6g060670 [Medicago truncatula] >gi|355494665|gb|AES75868.1| hypothetical protein MTR_6g060670 [Medicago truncatula]	1e-06	0.845167	0.135518
Unigene36078_VfEP_Reference	#N/A	#N/A	0.842127	0.218554
Unigene34327_VfEP_Reference	#N/A	#N/A	0.841013	0.0788695
Unigene28477_VfEP_Reference	#N/A	#N/A	0.839924	0.178713
CL10416.Contig1_VfEP_Reference	#N/A	#N/A	0.838775	0.0895374
Unigene32633_VfEP_Reference	#N/A	#N/A	0.837855	0.138077
Unigene28272_VfEP_Reference	GPI ethanolamine phosphate transferase [Medicago truncatula] >gi|355514394|gb|AES96017.1| GPI ethanolamine phosphate transferase [Medicago truncatula]	1e-24	0.836195	0.0650436
Unigene36765_VfEP_Reference	KTEL motif-containing protein [Medicago truncatula] >gi|355494008|gb|AES75211.1| KTEL motif-containing protein [Medicago truncatula]	5e-30	0.836128	0.130759
Unigene12266_VfEP_Reference	PREDICTED: sacsin-like [Glycine max]	8e-50	0.834569	0.160202
Unigene6043_VfEP_Reference	#N/A	#N/A	0.834529	0.186557
Unigene40620_VfEP_Reference	#N/A	#N/A	0.83379	0.239368
Unigene40620_VfEP_Reference	#N/A	#N/A	0.83379	0.239368
Unigene38612_VfEP_Reference	#N/A	#N/A	0.833675	0.187381
Unigene38354_VfEP_Reference	#N/A	#N/A	0.833525	0.0507196
Unigene34265_VfEP_Reference	#N/A	#N/A	0.831604	0.142913
Unigene35711_VfEP_Reference	#N/A	#N/A	0.830557	0.0832343
Unigene8501_VfEP_Reference	#N/A	#N/A	0.829512	0.105239
Unigene448_VfEP_Reference	#N/A	#N/A	0.829359	0.208846
Unigene37451_VfEP_Reference	#N/A	#N/A	0.828452	0.163134
Unigene37039_VfEP_Reference	hypothetical protein VITISV_035056 [Vitis vinifera]	7e-11	0.827954	0.215312
Unigene40376_VfEP_Reference	#N/A	#N/A	0.827656	0.179773
Unigene20623_VfEP_Reference	#N/A	#N/A	0.825834	0.0899736
Unigene3109_VfEP_Reference	Heat shock protein-related-like protein [Medicago truncatula] >gi|355511097|gb|AES92239.1| Heat shock protein-related-like protein [Medicago truncatula]	7e-81	0.824781	0.222177
CL10398.Contig2_VfEP_Reference	#N/A	#N/A	0.824326	0.159971
Unigene3916_VfEP_Reference	#N/A	#N/A	0.824133	0.128752
Unigene30391_VfEP_Reference	#N/A	#N/A	0.823706	0.135253
Unigene3894_VfEP_Reference	#N/A	#N/A	0.823545	0.232348
Unigene3894_VfEP_Reference	#N/A	#N/A	0.823545	0.232348
Unigene35133_VfEP_Reference	unknown [Lotus japonicus]	7e-20	0.82259	0.205118
Unigene11178_VfEP_Reference	#N/A	#N/A	0.822345	0.294403
Unigene31746_VfEP_Reference	#N/A	#N/A	0.81921	0.242258
Unigene32066_VfEP_Reference	#N/A	#N/A	0.817803	0.15141
Unigene11209_VfEP_Reference	#N/A	#N/A	0.81773	0.222132
Unigene6243_VfEP_Reference	#N/A	#N/A	0.817649	0.141179
Unigene36995_VfEP_Reference	#N/A	#N/A	0.816866	0.185996
Unigene14411_VfEP_Reference	#N/A	#N/A	0.815075	0.163355
Unigene37840_VfEP_Reference	#N/A	#N/A	0.813873	0.15317
Unigene18828_VfEP_Reference	#N/A	#N/A	0.813679	0.214129
CL6215.Contig1_VfEP_Reference	PREDICTED: NHL repeat-containing protein 2-like [Glycine max]	3e-13	0.812966	0.162552
Unigene13886_VfEP_Reference	Limonoid UDP-glucosyltransferase [Medicago truncatula] >gi|355489024|gb|AES70227.1| Limonoid UDP-glucosyltransferase [Medicago truncatula]	1e-46	0.812436	0.114406
Unigene10761_VfEP_Reference	#N/A	#N/A	0.811846	0.119783
Unigene10761_VfEP_Reference	#N/A	#N/A	0.811846	0.119783
Unigene14048_VfEP_Reference	#N/A	#N/A	0.810665	0.0556229
Unigene35730_VfEP_Reference	#N/A	#N/A	0.809283	0.172194
Unigene19936_VfEP_Reference	#N/A	#N/A	0.809034	0.208942
Unigene35429_VfEP_Reference	#N/A	#N/A	0.808378	0.236071
Unigene35832_VfEP_Reference	#N/A	#N/A	0.80703	0.251637
Unigene4227_VfEP_Reference	#N/A	#N/A	0.80667	0.230941
Unigene36967_VfEP_Reference	PREDICTED: formin-like protein 8-like [Glycine max]	8e-32	0.805457	0.12354
Unigene33259_VfEP_Reference	#N/A	#N/A	0.804828	0.154546
CL8305.Contig1_VfEP_Reference	hypothetical protein VITISV_017741 [Vitis vinifera]	7e-33	0.804625	0.126815
CL8305.Contig1_VfEP_Reference	hypothetical protein VITISV_017741 [Vitis vinifera]	7e-33	0.804625	0.126815
Unigene10492_VfEP_Reference	Adipocyte plasma membrane-associated protein [Medicago truncatula] >gi|355484360|gb|AES65563.1| Adipocyte plasma membrane-associated protein [Medicago truncatula]	1e-55	0.804296	0.302882
Unigene10592_VfEP_Reference	#N/A	#N/A	0.803672	0.101041
Unigene29662_VfEP_Reference	hypothetical protein [Arabidopsis thaliana] >gi|7270126|emb|CAB79940.1| hypothetical protein [Arabidopsis thaliana]	2e-25	0.803637	0.158247
Unigene14068_VfEP_Reference	Subtilisin-like protease [Medicago truncatula] >gi|355499315|gb|AES80518.1| Subtilisin-like protease [Medicago truncatula]	3e-121	0.80224	0.0572469
Unigene5277_VfEP_Reference	hypothetical protein MTR_8g091950 [Medicago truncatula] >gi|355524135|gb|AET04589.1| hypothetical protein MTR_8g091950 [Medicago truncatula]	8e-48	0.80212	0.165357
Unigene28439_VfEP_Reference	hypothetical protein VITISV_019554 [Vitis vinifera]	7e-33	0.802088	0.108885
Unigene4580_VfEP_Reference	#N/A	#N/A	0.800223	0.132106
Unigene37722_VfEP_Reference	#N/A	#N/A	0.799545	0.23919
Unigene6757_VfEP_Reference	#N/A	#N/A	0.796341	0.0699457
Unigene5564_VfEP_Reference	#N/A	#N/A	0.792362	0.145229
Unigene35354_VfEP_Reference	PREDICTED: WUSCHEL-related homeobox 11-like [Glycine max]	9e-33	0.791479	0.28025
Unigene1509_VfEP_Reference	#N/A	#N/A	0.791473	0.120732
Unigene1509_VfEP_Reference	#N/A	#N/A	0.791473	0.120732
Unigene2343_VfEP_Reference	#N/A	#N/A	0.79136	0.231101
CL1847.Contig2_VfEP_Reference	Small subunit processome component-like protein [Medicago truncatula] >gi|355490698|gb|AES71901.1| Small subunit processome component-like protein [Medicago truncatula]	2e-35	0.790443	0.0865575
CL6198.Contig2_VfEP_Reference	PREDICTED: 125 kDa kinesin-related protein-like [Glycine max]	7e-173	0.789703	0.0257946
Unigene11623_VfEP_Reference	Peroxisomal fatty acid beta-oxidation multifunctional protein [Medicago truncatula] >gi|355495619|gb|AES76822.1| Peroxisomal fatty acid beta-oxidation multifunctional protein [Medicago truncatula]	3e-12	0.78813	0.178674
Unigene34788_VfEP_Reference	#N/A	#N/A	0.787171	0.185708
Unigene685_VfEP_Reference	HAT family dimerization domain containing protein [Medicago truncatula] >gi|355489993|gb|AES71196.1| HAT family dimerization domain containing protein [Medicago truncatula]	1e-33	0.786573	0.0968523
Unigene13614_VfEP_Reference	Pentatricopeptide repeat-containing protein [Medicago truncatula] >gi|355522732|gb|AET03186.1| Pentatricopeptide repeat-containing protein [Medicago truncatula]	2e-93	0.783947	0.0751244
Unigene15743_VfEP_Reference	#N/A	#N/A	0.782461	0.0642548
Unigene34474_VfEP_Reference	#N/A	#N/A	0.782453	0.0962042
Unigene3356_VfEP_Reference	#N/A	#N/A	0.78228	0.124765
CL10741.Contig2_VfEP_Reference	#N/A	#N/A	0.781691	0.0499769
Unigene38413_VfEP_Reference	Callose synthase [Medicago truncatula] >gi|355524286|gb|AET04740.1| Callose synthase [Medicago truncatula]	2e-32	0.78138	0.182769
Unigene4343_VfEP_Reference	#N/A	#N/A	0.780483	0.229632
Unigene35596_VfEP_Reference	#N/A	#N/A	0.779352	0.245782
Unigene7561_VfEP_Reference	#N/A	#N/A	0.776662	0.195032
Unigene29224_VfEP_Reference	#N/A	#N/A	0.776104	0.0416283
Unigene40753_VfEP_Reference	PREDICTED: leucine-rich repeat receptor-like serine/threonine-protein kinase At1g17230-like [Glycine max]	2e-06	0.773205	0.174805
Unigene40424_VfEP_Reference	#N/A	#N/A	0.772559	0.144079
Unigene2684_VfEP_Reference	#N/A	#N/A	0.771428	0.0317447
Unigene26149_VfEP_Reference	#N/A	#N/A	0.770077	0.0146517
Unigene2272_VfEP_Reference	#N/A	#N/A	0.769729	0.153166
Unigene33670_VfEP_Reference	PREDICTED: uncharacterized protein LOC100799415 [Glycine max]	3e-21	0.76641	0.0892217
Unigene11132_VfEP_Reference	#N/A	#N/A	0.766196	0.119893
Unigene11132_VfEP_Reference	#N/A	#N/A	0.766196	0.119893
Unigene32981_VfEP_Reference	#N/A	#N/A	0.765886	0.0636857
Unigene35551_VfEP_Reference	Histone deacetylase [Medicago truncatula] >gi|355493153|gb|AES74356.1| Histone deacetylase [Medicago truncatula]	1e-07	0.764998	0.12607
CL6027.Contig1_VfEP_Reference	PREDICTED: uncharacterized protein LOC100777872 [Glycine max]	4e-09	0.763675	0.0419617
Unigene38023_VfEP_Reference	30S ribosomal protein S12 [Medicago truncatula] >gi|355506650|gb|AES87792.1| 30S ribosomal protein S12 [Medicago truncatula]	7e-12	0.76321	0.149856
Unigene37613_VfEP_Reference	#N/A	#N/A	0.763066	0.169143
Unigene2956_VfEP_Reference	#N/A	#N/A	0.762665	0.0977114
Unigene34243_VfEP_Reference	PREDICTED: uncharacterized ribonuclease sll1290-like [Glycine max]	5e-28	0.762485	0.12707
CL1675.Contig2_VfEP_Reference	ORF1 [Pisum sativum]	9e-63	0.761491	0.141813
Unigene39402_VfEP_Reference	PREDICTED: uncharacterized protein LOC100817175 [Glycine max]	5e-12	0.760783	0.141627
Unigene10534_VfEP_Reference	Kinesin-like protein [Medicago truncatula] >gi|355491956|gb|AES73159.1| Kinesin-like protein [Medicago truncatula]	9e-38	0.758569	0.199626
Unigene35055_VfEP_Reference	unknown [Medicago truncatula]	1e-62	0.756991	0.163301
Unigene36597_VfEP_Reference	conserved hypothetical protein [Ricinus communis] >gi|223524217|gb|EEF27385.1| conserved hypothetical protein [Ricinus communis]	3e-10	0.756136	0.133832
Unigene2862_VfEP_Reference	MYB-related transcription factor-like protein [Medicago truncatula] >gi|355479779|gb|AES60982.1| MYB-related transcription factor-like protein [Medicago truncatula]	1e-54	0.755852	0.129702
Unigene37744_VfEP_Reference	polyprotein [Arabidopsis thaliana]	3e-36	0.755505	0.165666
Unigene34925_VfEP_Reference	#N/A	#N/A	0.75255	0.0813022
Unigene35463_VfEP_Reference	#N/A	#N/A	0.75213	0.0919753
Unigene30704_VfEP_Reference	#N/A	#N/A	0.751237	0.152474
Unigene10047_VfEP_Reference	#N/A	#N/A	0.750954	0.131682
Unigene36440_VfEP_Reference	PREDICTED: pentatricopeptide repeat-containing protein At4g25270, chloroplastic-like [Glycine max]	5e-52	0.747639	0.0414897
CL1858.Contig1_VfEP_Reference	#N/A	#N/A	0.747431	0.168978
Unigene564_VfEP_Reference	#N/A	#N/A	0.747356	0.14764
Unigene15255_VfEP_Reference	#N/A	#N/A	0.747146	0.0912184
Unigene39647_VfEP_Reference	#N/A	#N/A	0.745908	0.0586956
Unigene24905_VfEP_Reference	#N/A	#N/A	0.745767	0.0125835
Unigene35849_VfEP_Reference	hypothetical protein MTR_3g116950 [Medicago truncatula] >gi|355492998|gb|AES74201.1| hypothetical protein MTR_3g116950 [Medicago truncatula]	8e-37	0.742886	0.242189
Unigene3234_VfEP_Reference	#N/A	#N/A	0.742633	0.156991
Unigene5128_VfEP_Reference	#N/A	#N/A	0.742004	0.191802
Unigene40903_VfEP_Reference	#N/A	#N/A	0.741775	0.094108
CL5442.Contig1_VfEP_Reference	#N/A	#N/A	0.7414	0.116074
Unigene32266_VfEP_Reference	PREDICTED: uncharacterized protein LOC101298860 [Fragaria vesca subsp. vesca]	4e-07	0.741217	0.0606055
Unigene5350_VfEP_Reference	#N/A	#N/A	0.738564	0.119149
Unigene3378_VfEP_Reference	#N/A	#N/A	0.738339	0.106761
Unigene38300_VfEP_Reference	hypothetical protein MTR_5g034180 [Medicago truncatula] >gi|355514558|gb|AES96181.1| hypothetical protein MTR_5g034180 [Medicago truncatula]	5e-60	0.737075	0.0907575
CL7986.Contig1_VfEP_Reference	#N/A	#N/A	0.736863	0.122255
Unigene32720_VfEP_Reference	#N/A	#N/A	0.736334	0.126348
Unigene40694_VfEP_Reference	#N/A	#N/A	0.736233	0.0906538
CL9604.Contig1_VfEP_Reference	hypothetical protein MTR_7g077360 [Medicago truncatula] >gi|355498964|gb|AES80167.1| hypothetical protein MTR_7g077360 [Medicago truncatula]	5e-07	0.735942	0.143245
Unigene39606_VfEP_Reference	#N/A	#N/A	0.734449	0.0638113
Unigene5638_VfEP_Reference	PREDICTED: uncharacterized protein LOC101219499 [Cucumis sativus]	4e-17	0.734194	0.0735773
Unigene11780_VfEP_Reference	#N/A	#N/A	0.734124	0.0300589
Unigene5113_VfEP_Reference	#N/A	#N/A	0.733499	0.0867448
Unigene36928_VfEP_Reference	hypothetical protein MTR_8g083460 [Medicago truncatula] >gi|357521031|ref|XP_003630804.1| hypothetical protein MTR_8g103600 [Medicago truncatula] >gi|355523664|gb|AET04118.1| hypothetical protein MTR_8g083460 [Medicago truncatula] >gi|355524826|gb|AET05280.1| hypothetical protein MTR_8g103600 [Medicago truncatula]	6e-13	0.732388	0.245273
Unigene35057_VfEP_Reference	#N/A	#N/A	0.732362	0.140062
Unigene37328_VfEP_Reference	#N/A	#N/A	0.727999	0.09327
Unigene30722_VfEP_Reference	uncharacterized protein LOC100500162 [Glycine max]	2e-52	0.725617	0.2109
Unigene36028_VfEP_Reference	#N/A	#N/A	0.72406	0.0297955
Unigene13158_VfEP_Reference	#N/A	#N/A	0.722787	0.0295946
Unigene36889_VfEP_Reference	#N/A	#N/A	0.722232	0.0857171
CL1028.Contig6_VfEP_Reference	Cell division protease ftsH-like protein [Medicago truncatula] >gi|355517363|gb|AES98986.1| Cell division protease ftsH-like protein [Medicago truncatula]	3e-39	0.721948	0.165072
Unigene17728_VfEP_Reference	#N/A	#N/A	0.720584	0.165044
CL2375.Contig2_VfEP_Reference	#N/A	#N/A	0.719569	0.0494693
Unigene6683_VfEP_Reference	#N/A	#N/A	0.719271	0.161848
Unigene35497_VfEP_Reference	predicted protein [Populus trichocarpa] >gi|222849846|gb|EEE87393.1| predicted protein [Populus trichocarpa]	4e-06	0.718679	0.123323
Unigene39188_VfEP_Reference	#N/A	#N/A	0.717493	0.0564595
Unigene39971_VfEP_Reference	#N/A	#N/A	0.715773	0.150141
Unigene13330_VfEP_Reference	#N/A	#N/A	0.715689	0.029451
Unigene3205_VfEP_Reference	#N/A	#N/A	0.714705	0.113854
Unigene12802_VfEP_Reference	uncharacterized protein LOC100779871 [Glycine max]	4e-11	0.714268	0.107275
Unigene10198_VfEP_Reference	#N/A	#N/A	0.714092	0.056192
Unigene5897_VfEP_Reference	#N/A	#N/A	0.714006	0.0897674
Unigene13701_VfEP_Reference	#N/A	#N/A	0.713416	0.0637916
Unigene13701_VfEP_Reference	#N/A	#N/A	0.713416	0.0637916
Unigene37310_VfEP_Reference	Pentatricopeptide repeat-containing protein [Medicago truncatula] >gi|355479778|gb|AES60981.1| Pentatricopeptide repeat-containing protein [Medicago truncatula]	1e-51	0.710679	0.101604
Unigene4978_VfEP_Reference	Serine/threonine protein kinase ATM [Medicago truncatula] >gi|355487419|gb|AES68622.1| Serine/threonine protein kinase ATM [Medicago truncatula]	1e-23	0.708503	0.0598771
Unigene3765_VfEP_Reference	#N/A	#N/A	0.708381	0.0968325
Unigene2860_VfEP_Reference	#N/A	#N/A	0.706706	0.0931989
Unigene41253_VfEP_Reference	#N/A	#N/A	0.706604	0.144034
Unigene10867_VfEP_Reference	#N/A	#N/A	0.705466	0.135466
Unigene36958_VfEP_Reference	#N/A	#N/A	0.704749	0.121113
Unigene34644_VfEP_Reference	hypothetical protein MTR_5g043450 [Medicago truncatula] >gi|355515324|gb|AES96947.1| hypothetical protein MTR_5g043450 [Medicago truncatula]	5e-44	0.704705	0.13297
Unigene33714_VfEP_Reference	#N/A	#N/A	0.702346	0.109902
Unigene23_VfEP_Reference	hypothetical protein VITISV_031906 [Vitis vinifera]	3e-36	0.702333	0.127292
Unigene3472_VfEP_Reference	#N/A	#N/A	0.699095	0.109133
Unigene5226_VfEP_Reference	#N/A	#N/A	0.698481	0.195974
Unigene2960_VfEP_Reference	#N/A	#N/A	0.698046	0.0573228
Unigene40389_VfEP_Reference	#N/A	#N/A	0.697755	0.0407004
Unigene34987_VfEP_Reference	#N/A	#N/A	0.697689	0.0986143
Unigene22856_VfEP_Reference	Pentatricopeptide repeat-containing protein [Medicago truncatula] >gi|355498420|gb|AES79623.1| Pentatricopeptide repeat-containing protein [Medicago truncatula]	1e-45	0.696733	0.0400979
Unigene7744_VfEP_Reference	#N/A	#N/A	0.696729	0.158833
CL1664.Contig1_VfEP_Reference	PREDICTED: transcription factor GAMYB [Vitis vinifera] >gi|298205121|emb|CBI40642.3| unnamed protein product [Vitis vinifera]	7e-38	0.695728	0.0742674
Unigene38953_VfEP_Reference	#N/A	#N/A	0.69542	0.0908575
Unigene10509_VfEP_Reference	#N/A	#N/A	0.695419	0.179772
Unigene10945_VfEP_Reference	ABC transporter G family member [Medicago truncatula] >gi|355500541|gb|AES81744.1| ABC transporter G family member [Medicago truncatula]	3e-66	0.69491	0.0685715
Unigene10945_VfEP_Reference	ABC transporter G family member [Medicago truncatula] >gi|355500541|gb|AES81744.1| ABC transporter G family member [Medicago truncatula]	3e-66	0.69491	0.0685715
Unigene32386_VfEP_Reference	#N/A	#N/A	0.693601	0.0475907
Unigene3396_VfEP_Reference	#N/A	#N/A	0.692588	0.122284
Unigene6699_VfEP_Reference	#N/A	#N/A	0.692301	0.056851
Unigene26911_VfEP_Reference	#N/A	#N/A	0.691715	0.105409
Unigene6704_VfEP_Reference	#N/A	#N/A	0.691383	0.119813
Unigene4045_VfEP_Reference	#N/A	#N/A	0.690434	0.117705
Unigene11532_VfEP_Reference	uncharacterized protein LOC100791398 [Glycine max]	4e-33	0.68772	0.0566685
Unigene32698_VfEP_Reference	#N/A	#N/A	0.686005	0.127706
Unigene35001_VfEP_Reference	#N/A	#N/A	0.685195	0.0872089
Unigene38715_VfEP_Reference	#N/A	#N/A	0.683437	0.0264766
Unigene37548_VfEP_Reference	#N/A	#N/A	0.680138	0.0937136
Unigene8657_VfEP_Reference	PREDICTED: uncharacterized protein LOC100780312 [Glycine max]	1e-20	0.679076	0.0387332
Unigene15335_VfEP_Reference	Zinc finger protein-like protein [Medicago truncatula] >gi|355507474|gb|AES88616.1| Zinc finger protein-like protein [Medicago truncatula]	2e-37	0.678017	0.0976627
Unigene34135_VfEP_Reference	#N/A	#N/A	0.677581	0.0811149
Unigene16095_VfEP_Reference	PREDICTED: uncharacterized protein LOC100807311 [Glycine max]	9e-17	0.677004	0.187926
Unigene15684_VfEP_Reference	Phosphoenolpyruvate carboxylase [Medicago truncatula] >gi|355480904|gb|AES62107.1| Phosphoenolpyruvate carboxylase [Medicago truncatula]	2e-51	0.673319	0.0855404
Unigene36136_VfEP_Reference	#N/A	#N/A	0.672099	0.101372
Unigene36422_VfEP_Reference	RecName: Full=30S ribosomal protein S8, chloroplastic >gi|22725689|gb|AAN04895.1| ribosomal protein S8 [Vigna angularis]	3e-09	0.668654	0.112881
Unigene27688_VfEP_Reference	#N/A	#N/A	0.667931	0.107447
Unigene29495_VfEP_Reference	#N/A	#N/A	0.665721	0.114947
Unigene37622_VfEP_Reference	#N/A	#N/A	0.665119	0.106079
Unigene16877_VfEP_Reference	#N/A	#N/A	0.663398	0.106717
Unigene12680_VfEP_Reference	#N/A	#N/A	0.656047	0.0991675
Unigene38007_VfEP_Reference	NAC domain-containing protein [Medicago truncatula] >gi|87241197|gb|ABD33055.1| No apical meristem (NAM) protein [Medicago truncatula] >gi|355486246|gb|AES67449.1| NAC domain-containing protein [Medicago truncatula]	2e-30	0.65433	0.0967225
Unigene29148_VfEP_Reference	unknown [Lotus japonicus]	3e-13	0.651978	0.153814
Unigene3392_VfEP_Reference	#N/A	#N/A	0.647285	0.130022
Unigene19939_VfEP_Reference	PREDICTED: uncharacterized protein LOC100811508 [Glycine max]	5e-68	0.643653	0.130894
Unigene30931_VfEP_Reference	unknown [Medicago truncatula]	6e-172	0.642587	0.0490043
Unigene33658_VfEP_Reference	#N/A	#N/A	0.63961	0.0918964
Unigene32597_VfEP_Reference	#N/A	#N/A	0.639185	0.0751251
Unigene15034_VfEP_Reference	#N/A	#N/A	0.636381	0.0752594
Unigene40951_VfEP_Reference	PREDICTED: uncharacterized protein LOC100788558 [Glycine max]	1e-51	0.636003	0.129086
Unigene5791_VfEP_Reference	#N/A	#N/A	0.633345	0.0892368
Unigene37050_VfEP_Reference	#N/A	#N/A	0.633177	0.0525723
Unigene33584_VfEP_Reference	#N/A	#N/A	0.625201	0.0491971
Unigene40806_VfEP_Reference	#N/A	#N/A	0.624415	0.0738443
Unigene16343_VfEP_Reference	#N/A	#N/A	0.621231	0.0515803
Unigene3852_VfEP_Reference	#N/A	#N/A	0.620623	0.025539
Unigene38614_VfEP_Reference	Pentatricopeptide repeat-containing protein [Medicago truncatula] >gi|124359886|gb|ABD32760.2| Tetratricopeptide-like helical [Medicago truncatula] >gi|355485919|gb|AES67122.1| Pentatricopeptide repeat-containing protein [Medicago truncatula]	2e-37	0.620623	0.025539
Unigene37910_VfEP_Reference	NADH dehydrogenase subunit 7 [Lathyrus sativus] >gi|293338687|gb|ADE43659.1| NADH dehydrogenase subunit 7 (chloroplast) [Lathyrus sativus]	7e-41	0.619123	0.0732185
Unigene37910_VfEP_Reference	NADH dehydrogenase subunit 7 [Lathyrus sativus] >gi|293338687|gb|ADE43659.1| NADH dehydrogenase subunit 7 (chloroplast) [Lathyrus sativus]	7e-41	0.619123	0.0732185
Unigene40102_VfEP_Reference	RNA polymerase beta&apos;&apos; subunit [Pisum sativum] >gi|293338591|gb|ADE43564.1| RNA polymerase beta&apos;&apos; subunit (chloroplast) [Pisum sativum]	1e-35	0.618916	0.074092
Unigene40102_VfEP_Reference	RNA polymerase beta&apos;&apos; subunit [Pisum sativum] >gi|293338591|gb|ADE43564.1| RNA polymerase beta&apos;&apos; subunit (chloroplast) [Pisum sativum]	1e-35	0.618916	0.074092
Unigene13945_VfEP_Reference	#N/A	#N/A	0.616266	0.0758821
Unigene24628_VfEP_Reference	DNA repair protein radA-like protein [Medicago truncatula] >gi|355486704|gb|AES67907.1| DNA repair protein radA-like protein [Medicago truncatula]	9e-52	0.615446	0.0759038
Unigene36615_VfEP_Reference	#N/A	#N/A	0.615425	0.0510983
Unigene34959_VfEP_Reference	#N/A	#N/A	0.614173	0.0979536
Unigene33706_VfEP_Reference	#N/A	#N/A	0.611216	0.0516551
Unigene5260_VfEP_Reference	#N/A	#N/A	0.611126	0.00655595
CL6371.Contig3_VfEP_Reference	#N/A	#N/A	0.608804	0.0719982
Unigene33776_VfEP_Reference	#N/A	#N/A	0.604422	0.027002
Unigene35807_VfEP_Reference	#N/A	#N/A	0.60186	0.061604
Unigene38968_VfEP_Reference	#N/A	#N/A	0.594879	0.105857
Unigene17976_VfEP_Reference	#N/A	#N/A	0.593267	0.0701607
Unigene36989_VfEP_Reference	#N/A	#N/A	0.591705	0.024349
Unigene36320_VfEP_Reference	#N/A	#N/A	0.583974	0.0400688
Unigene20511_VfEP_Reference	Kinase interacting protein [Medicago truncatula] >gi|355514380|gb|AES96003.1| Kinase interacting protein [Medicago truncatula]	9e-33	0.57112	0.0704371
Unigene38552_VfEP_Reference	#N/A	#N/A	0.569261	0.0234254
Unigene12790_VfEP_Reference	#N/A	#N/A	0.56432	0.0444064
Unigene36914_VfEP_Reference	#N/A	#N/A	0.558197	0.0542718
Unigene558_VfEP_Reference	#N/A	#N/A	0.556617	0.028227
Unigene12614_VfEP_Reference	#N/A	#N/A	0.554051	0.045654
Unigene31934_VfEP_Reference	#N/A	#N/A	0.553947	0.0435901
CL8311.Contig1_VfEP_Reference	#N/A	#N/A	0.550607	0.0587761
Unigene41447_VfEP_Reference	#N/A	#N/A	0.548715	0.0245133
Unigene12968_VfEP_Reference	hypothetical protein MTR_8g013900 [Medicago truncatula] >gi|355521020|gb|AET01474.1| hypothetical protein MTR_8g013900 [Medicago truncatula]	1e-45	0.539723	0.0665649
Unigene32400_VfEP_Reference	hypothetical protein MTR_1g116580 [Medicago truncatula] >gi|355481884|gb|AES63087.1| hypothetical protein MTR_1g116580 [Medicago truncatula]	1e-52	0.533154	0.0238182
Unigene4520_VfEP_Reference	PREDICTED: ABC transporter C family member 10-like [Glycine max]	3e-19	0.524705	0.0435659
Unigene36834_VfEP_Reference	DNA mismatch repair protein [Medicago truncatula] >gi|355480599|gb|AES61802.1| DNA mismatch repair protein [Medicago truncatula]	1e-34	0.520986	0.023363
Unigene40070_VfEP_Reference	PREDICTED: uncharacterized protein LOC100777167 [Glycine max]	2e-25	0.505951	0.0207162

## Sheet: UW AND WI NO CHANGE
	Table S3b. Annotation and expression levels (RPKM) of transfer cell specific unigenes, shared between uniform wall and wall ingrowth formation, with no significant change in their expression levels (fold change <2).
GeneID	Annotation	E value	RPKM at 3 h		RPKM at 12 h		Log 2 DAG 12h/3h
			Mean	SE	Mean	SE
Unigene3779_VfEP_Reference	#N/A	#N/A	0.805176	0.139627	1.35047	0.600932	0.998651
CL8702.Contig7_VfEP_Reference	hypothetical protein MTR_7g065290 [Medicago truncatula] >gi|217075570|gb|ACJ86145.1| unknown [Medicago truncatula] >gi|355498189|gb|AES79392.1| hypothetical protein MTR_7g065290 [Medicago truncatula] >gi|388504654|gb|AFK40393.1| unknown [Medicago truncatula]	5e-22	13.6024	2.46671	25.1597	11.9435	0.998021
Unigene15526_VfEP_Reference	PREDICTED: uncharacterized protein At4g38062-like [Glycine max]	1e-12	0.807184	0.287617	1.53945	0.476997	0.993344
Unigene405_VfEP_Reference	#N/A	#N/A	0.858182	0.202147	1.82316	0.734654	0.990516
CL5772.Contig1_VfEP_Reference	hypothetical protein MTR_1g088560 [Medicago truncatula] >gi|355480576|gb|AES61779.1| hypothetical protein MTR_1g088560 [Medicago truncatula]	1e-14	0.610802	0.181642	1.09449	0.532581	0.988843
Unigene2465_VfEP_Reference	Prostaglandin G/H synthase [Medicago truncatula] >gi|355525094|gb|AET05548.1| Prostaglandin G/H synthase [Medicago truncatula]	3e-27	1.00041	0.0575635	1.93616	0.528294	0.987823
CL1947.Contig2_VfEP_Reference	GRAS family transcription factor [Medicago truncatula] >gi|355486425|gb|AES67628.1| GRAS family transcription factor [Medicago truncatula]	9e-73	2.26341	0.41738	4.11659	1.5359	0.983581
CL3543.Contig1_VfEP_Reference	ORF1 [Pisum sativum]	1e-10	0.49688	0.193009	0.990584	0.447244	0.982992
CL7073.Contig1_VfEP_Reference	PREDICTED: protein WAX2-like [Glycine max]	0	5.92563	1.08355	11.5894	2.14977	0.981544
CL8926.Contig1_VfEP_Reference	Receptor protein kinase-like protein [Medicago truncatula] >gi|355490526|gb|AES71729.1| Receptor protein kinase-like protein [Medicago truncatula]	3e-07	1.13527	0.137836	2.17889	0.886772	0.964849
Unigene21763_VfEP_Reference	PREDICTED: WRKY transcription factor 6-like [Glycine max]	2e-78	1.43009	0.603594	2.1484	0.838639	0.963108
Unigene10883_VfEP_Reference	#N/A	#N/A	1.59785	0.490026	2.10726	0.628426	0.956834
Unigene13009_VfEP_Reference	#N/A	#N/A	0.556566	0.157941	0.819133	0.386853	0.952265
Unigene37345_VfEP_Reference	#N/A	#N/A	1.46262	0.596982	1.66367	0.800906	0.950518
CL1762.Contig1_VfEP_Reference	hypothetical protein MTR_5g095340 [Medicago truncatula] >gi|355519111|gb|AET00735.1| hypothetical protein MTR_5g095340 [Medicago truncatula]	1e-08	0.814107	0.22508	1.13645	0.285913	0.940719
Unigene4625_VfEP_Reference	#N/A	#N/A	0.83664	0.320954	0.724594	0.0949763	0.939946
Unigene10208_VfEP_Reference	hypothetical protein MTR_5g081550 [Medicago truncatula] >gi|355517873|gb|AES99496.1| hypothetical protein MTR_5g081550 [Medicago truncatula]	2e-35	0.788763	0.223412	1.436	0.391309	0.932261
Unigene17232_VfEP_Reference	hypothetical protein PRUPE_ppa004078mg [Prunus persica]	3e-63	10.4607	0.725711	18.9529	6.69193	0.924666
Unigene41241_VfEP_Reference	#N/A	#N/A	0.905635	0.397289	1.11219	0.286467	0.922866
Unigene33673_VfEP_Reference	Serine/threonine protein kinase Nek2 [Medicago truncatula] >gi|355479639|gb|AES60842.1| Serine/threonine protein kinase Nek2 [Medicago truncatula]	2e-12	0.893829	0.075945	1.69951	0.22997	0.917505
Unigene17235_VfEP_Reference	cytochrome P450 monooxygenase CYP86A24 [Glycine max]	3e-126	7.06709	0.395583	12.7737	4.19403	0.91547
Unigene36215_VfEP_Reference	hypothetical protein MTR_2g039460 [Medicago truncatula] >gi|355484236|gb|AES65439.1| hypothetical protein MTR_2g039460 [Medicago truncatula]	2e-06	0.870713	0.0892718	1.55066	0.22705	0.91207
Unigene30433_VfEP_Reference	#N/A	#N/A	2.75414	0.123834	5.14915	0.215392	0.9103
Unigene15522_VfEP_Reference	#N/A	#N/A	0.702141	0.117751	1.16669	0.255235	0.909559
Unigene38551_VfEP_Reference	#N/A	#N/A	0.481459	0.179713	0.637536	0.357206	0.909258
Unigene27801_VfEP_Reference	Serine/threonine protein kinase [Medicago truncatula] >gi|355485571|gb|AES66774.1| Serine/threonine protein kinase [Medicago truncatula]	0	2.20341	0.263143	4.02731	0.272704	0.908749
Unigene32621_VfEP_Reference	Pentatricopeptide repeat-containing protein [Medicago truncatula] >gi|124360248|gb|ABN08261.1| Pentatricopeptide repeat [Medicago truncatula] >gi|355496307|gb|AES77510.1| Pentatricopeptide repeat-containing protein [Medicago truncatula]	2e-07	0.465395	0.07842	0.745046	0.17649	0.904085
CL6731.Contig1_VfEP_Reference	#N/A	#N/A	2.439	0.815454	4.1294	1.54135	0.903387
Unigene41141_VfEP_Reference	#N/A	#N/A	0.567836	0.194515	0.790234	0.0745278	0.895031
Unigene16078_VfEP_Reference	Transmembrane protein 87A [Medicago truncatula] >gi|355520678|gb|AET01132.1| Transmembrane protein 87A [Medicago truncatula]	5e-10	2.15594	0.380611	3.76411	0.563181	0.887946
Unigene3582_VfEP_Reference	#N/A	#N/A	0.826582	0.0417468	1.58249	0.741639	0.879787
CL7155.Contig1_VfEP_Reference	#N/A	#N/A	0.734756	0.165386	1.27286	0.215118	0.874876
CL5300.Contig1_VfEP_Reference	#N/A	#N/A	6.05839	0.699971	10.4283	1.89673	0.872045
Unigene6164_VfEP_Reference	PREDICTED: pentatricopeptide repeat-containing protein At3g57430, chloroplastic-like [Glycine max]	5e-49	0.430416	0.126692	0.575176	0.0479168	0.869742
CL7479.Contig1_VfEP_Reference	Craniofacial development protein [Medicago truncatula] >gi|355504367|gb|AES85570.1| Craniofacial development protein [Medicago truncatula]	4e-79	2.41558	0.952169	3.6352	1.31155	0.869185
Unigene2854_VfEP_Reference	#N/A	#N/A	1.02374	0.117976	1.58834	0.964882	0.864324
Unigene37838_VfEP_Reference	#N/A	#N/A	0.454527	0.0974406	0.798293	0.298773	0.863276
Unigene21316_VfEP_Reference	BTB/POZ domain-containing protein [Medicago truncatula] >gi|355482435|gb|AES63638.1| BTB/POZ domain-containing protein [Medicago truncatula]	0	1.36	0.615218	1.85782	0.478877	0.862582
CL1282.Contig1_VfEP_Reference	#N/A	#N/A	1.39403	0.702449	1.26326	0.546499	0.860379
Unigene37194_VfEP_Reference	predicted protein [Populus trichocarpa] >gi|222851468|gb|EEE89015.1| predicted protein [Populus trichocarpa]	6e-15	0.689894	0.122342	1.35544	0.563504	0.857787
CL7302.Contig1_VfEP_Reference	Heat shock protein [Medicago truncatula] >gi|355496978|gb|AES78181.1| Heat shock protein [Medicago truncatula]	1e-101	1.32034	0.154355	2.20185	0.428167	0.852871
Unigene36283_VfEP_Reference	#N/A	#N/A	0.509155	0.062843	0.875653	0.0525222	0.84951
Unigene36555_VfEP_Reference	#N/A	#N/A	0.534196	0.106892	0.88836	0.0404468	0.848045
Unigene34497_VfEP_Reference	#N/A	#N/A	1.07423	0.495689	0.561782	0.00428677	0.847778
CL4904.Contig2_VfEP_Reference	#N/A	#N/A	0.832242	0.244625	1.01149	0.339697	0.844098
Unigene399_VfEP_Reference	#N/A	#N/A	0.919844	0.37297	0.937526	0.0935125	0.84386
Unigene19005_VfEP_Reference	PREDICTED: signal peptide peptidase-like 2B-like [Glycine max]	7e-34	0.904365	0.212593	1.5215	0.322493	0.84005
Unigene5005_VfEP_Reference	Sister chromatid cohesion 1 protein [Medicago truncatula] >gi|355517849|gb|AES99472.1| Sister chromatid cohesion 1 protein [Medicago truncatula]	2e-44	0.640793	0.140781	0.927465	0.420614	0.833928
Unigene34493_VfEP_Reference	#N/A	#N/A	1.03898	0.183519	1.72202	0.435149	0.831096
Unigene35348_VfEP_Reference	PREDICTED: protein IQ-DOMAIN 14-like [Glycine max]	9e-14	3.18008	0.217126	5.62254	1.19663	0.829897
Unigene21361_VfEP_Reference	#N/A	#N/A	0.63138	0.254409	0.818204	0.268571	0.829151
Unigene17234_VfEP_Reference	cytochrome P450 monooxygenase CYP86A24 [Glycine max]	4e-27	5.27486	0.622672	8.9038	2.53105	0.8255
Unigene36195_VfEP_Reference	#N/A	#N/A	0.524834	0.179203	0.57884	0.048222	0.82349
Unigene2972_VfEP_Reference	PREDICTED: pentatricopeptide repeat-containing protein At1g11290-like [Glycine max]	3e-15	0.596879	0.17965	0.836803	0.118428	0.818859
Unigene33972_VfEP_Reference	unknown [Medicago truncatula]	4e-61	4.33134	1.07984	4.79816	2.44804	0.816626
Unigene31630_VfEP_Reference	#N/A	#N/A	0.59553	0.128157	1.02809	0.310457	0.813455
Unigene8586_VfEP_Reference	Pheromone receptor-like protein [Medicago truncatula] >gi|355478296|gb|AES59499.1| Pheromone receptor-like protein [Medicago truncatula]	3e-120	1.41578	0.454248	2.02572	0.386143	0.812812
Unigene39160_VfEP_Reference	#N/A	#N/A	0.658686	0.22443	0.735425	0.217448	0.812157
CL5612.Contig1_VfEP_Reference	#N/A	#N/A	0.676625	0.0803703	1.21863	0.299274	0.806239
Unigene19354_VfEP_Reference	Cyclin-D1-1 [Medicago truncatula] >gi|355522678|gb|AET03132.1| Cyclin-D1-1 [Medicago truncatula]	1e-166	2.48432	0.817	3.74121	0.350093	0.80299
Unigene2611_VfEP_Reference	#N/A	#N/A	0.495539	0.10039	0.712726	0.196508	0.799965
Unigene17050_VfEP_Reference	Abscisic acid receptor PYL6 [Medicago truncatula] >gi|355518029|gb|AES99652.1| Abscisic acid receptor PYL6 [Medicago truncatula]	5e-20	2.12309	1.01319	3.26362	1.11087	0.799243
Unigene9661_VfEP_Reference	unknown [Medicago truncatula]	7e-114	12.3842	3.14311	20.0526	3.57133	0.782887
CL4180.Contig1_VfEP_Reference	unknown [Medicago truncatula]	3e-24	15.933	2.22164	27.3438	9.63134	0.78006
CL8954.Contig2_VfEP_Reference	Aquaporin NIP1-2 [Medicago truncatula] >gi|355482834|gb|AES64037.1| Aquaporin NIP1-2 [Medicago truncatula]	1e-137	45.482	1.57309	77.0688	13.382	0.778199
Unigene15354_VfEP_Reference	unknown [Medicago truncatula]	3e-124	3.302	0.540998	5.32553	0.235711	0.774881
Unigene34567_VfEP_Reference	#N/A	#N/A	1.03988	0.234387	1.55132	0.230572	0.767159
Unigene28805_VfEP_Reference	#N/A	#N/A	3.66788	1.78843	3.60233	0.500804	0.761575
Unigene3177_VfEP_Reference	#N/A	#N/A	0.799843	0.31046	1.1049	0.244377	0.760477
Unigene40525_VfEP_Reference	FAR1; Polynucleotidyl transferase, Ribonuclease H fold [Medicago truncatula]	1e-48	0.652397	0.187762	0.88291	0.195256	0.756991
Unigene38099_VfEP_Reference	#N/A	#N/A	0.544317	0.225767	0.643767	0.193997	0.756206
Unigene12787_VfEP_Reference	PREDICTED: transcription factor bHLH62-like [Glycine max]	5e-101	2.08608	0.226492	3.56439	0.718727	0.754917
Unigene34982_VfEP_Reference	cytochrome c biogenesis FC (mitochondrion) [Lotus japonicus] >gi|357197352|gb|AET62948.1| cytochrome c biogenesis FC (mitochondrion) [Lotus japonicus]	8e-58	0.637126	0.217272	0.588901	0.16735	0.7512
Unigene29769_VfEP_Reference	Miraculin [Medicago truncatula] >gi|355495202|gb|AES76405.1| Miraculin [Medicago truncatula]	6e-88	89.3421	15.1688	157.524	69.6741	0.750666
Unigene13031_VfEP_Reference	unknown [Medicago truncatula]	3e-39	4.41226	0.989284	6.49945	1.02305	0.749155
Unigene34050_VfEP_Reference	#N/A	#N/A	0.976671	0.279297	1.17375	0.306944	0.746267
CL6358.Contig2_VfEP_Reference	Dihydrolipoyl dehydrogenase [Medicago truncatula] >gi|87240458|gb|ABD32316.1| Pyridine nucleotide-disulphide oxidoreductase, class I [Medicago truncatula] >gi|355483831|gb|AES65034.1| Dihydrolipoyl dehydrogenase [Medicago truncatula]	1e-79	2.82971	0.161561	4.6814	0.262468	0.743827
Unigene28791_VfEP_Reference	#N/A	#N/A	0.723005	0.188898	1.05273	0.070101	0.740839
Unigene6681_VfEP_Reference	#N/A	#N/A	0.937903	0.47454	0.846295	0.575359	0.737833
Unigene27109_VfEP_Reference	#N/A	#N/A	1.23556	0.294697	1.62853	0.384947	0.737079
CL8118.Contig3_VfEP_Reference	Heat shock protein 70-3 [Medicago truncatula] >gi|357503409|ref|XP_003621993.1| Heat shock protein 70-3 [Medicago truncatula] >gi|355496991|gb|AES78194.1| Heat shock protein 70-3 [Medicago truncatula] >gi|355497008|gb|AES78211.1| Heat shock protein 70-3 [Medicago truncatula]	2e-178	1.21694	0.0648393	2.02087	0.328345	0.721476
Unigene10866_VfEP_Reference	#N/A	#N/A	0.613299	0.0767156	0.956683	0.0662989	0.720382
CL6780.Contig2_VfEP_Reference	hypothetical protein MTR_4g108100 [Medicago truncatula] >gi|355510084|gb|AES91226.1| hypothetical protein MTR_4g108100 [Medicago truncatula]	3e-43	2.96026	0.370116	4.94477	1.02122	0.720254
Unigene1445_VfEP_Reference	hypothetical protein MTR_7g082220 [Medicago truncatula] >gi|355499360|gb|AES80563.1| hypothetical protein MTR_7g082220 [Medicago truncatula]	3e-11	0.965721	0.442864	1.17347	0.490007	0.720143
Unigene9342_VfEP_Reference	#N/A	#N/A	0.981712	0.450672	0.680058	0.230788	0.717747
Unigene8681_VfEP_Reference	uncharacterized protein LOC100306014 [Glycine max]	5e-34	2.76882	0.82347	3.51508	0.470535	0.716864
Unigene21975_VfEP_Reference	4,5-DOPA dioxygenase extradiol-like protein [Medicago truncatula] >gi|355497381|gb|AES78584.1| 4,5-DOPA dioxygenase extradiol-like protein [Medicago truncatula]	2e-147	18.9514	1.5234	29.8222	13.0811	0.71504
Unigene4094_VfEP_Reference	#N/A	#N/A	0.764468	0.10128	1.30104	0.423339	0.708495
Unigene18133_VfEP_Reference	hypothetical protein MTR_1g093920 [Medicago truncatula] >gi|355480895|gb|AES62098.1| hypothetical protein MTR_1g093920 [Medicago truncatula]	6e-35	5.80801	0.358148	9.98974	5.32636	0.707256
Unigene39255_VfEP_Reference	#N/A	#N/A	0.604557	0.227102	0.565654	0.0782266	0.703467
Unigene36152_VfEP_Reference	Flavonoid 3&apos; 5&apos;-hydroxylase [Medicago truncatula] >gi|355504701|gb|AES85904.1| Flavonoid 3&apos; 5&apos;-hydroxylase [Medicago truncatula]	4e-09	0.583372	0.131166	0.910806	0.174411	0.698215
Unigene30826_VfEP_Reference	#N/A	#N/A	0.737061	0.0816857	1.1521	0.107102	0.693649
Unigene32044_VfEP_Reference	#N/A	#N/A	1.16012	0.594125	1.27379	0.654005	0.689252
Unigene36512_VfEP_Reference	#N/A	#N/A	0.640155	0.249432	0.486899	0.0600062	0.683594
Unigene6248_VfEP_Reference	#N/A	#N/A	0.625603	0.222456	0.667953	0.0664987	0.680211
Unigene29484_VfEP_Reference	#N/A	#N/A	1.4501	0.685078	1.77112	0.401439	0.67599
Unigene12213_VfEP_Reference	#N/A	#N/A	0.896619	0.0639768	1.40071	0.522288	0.674361
Unigene25323_VfEP_Reference	#N/A	#N/A	1.12095	0.18754	1.75158	0.380109	0.674263
CL3601.Contig2_VfEP_Reference	Transcription factor bHLH130 [Medicago truncatula] >gi|355481513|gb|AES62716.1| Transcription factor bHLH130 [Medicago truncatula]	4e-28	3.04851	0.482479	4.58774	0.337752	0.674101
Unigene16659_VfEP_Reference	Pentatricopeptide repeat-containing protein [Medicago truncatula] >gi|355493022|gb|AES74225.1| Pentatricopeptide repeat-containing protein [Medicago truncatula]	6e-07	0.627176	0.0740269	1.00083	0.294225	0.672796
Unigene13807_VfEP_Reference	PREDICTED: dof zinc finger protein DOF3.5-like [Glycine max]	3e-81	8.25428	1.77058	11.8849	4.01168	0.670441
Unigene35575_VfEP_Reference	#N/A	#N/A	0.747465	0.157995	0.93745	0.428238	0.668297
Unigene18997_VfEP_Reference	#N/A	#N/A	4.12296	0.788674	5.72271	0.965221	0.667459
Unigene2800_VfEP_Reference	Cysteine-rich receptor-like protein kinase [Medicago truncatula] >gi|355494555|gb|AES75758.1| Cysteine-rich receptor-like protein kinase [Medicago truncatula]	2e-143	1.52385	0.571614	2.65349	1.41409	0.664657
Unigene6136_VfEP_Reference	hypothetical protein MTR_2g084800 [Medicago truncatula] >gi|217071306|gb|ACJ84013.1| unknown [Medicago truncatula] >gi|355485788|gb|AES66991.1| hypothetical protein MTR_2g084800 [Medicago truncatula]	3e-62	1.65408	0.347407	2.14288	0.547651	0.658463
CL39.Contig1_VfEP_Reference	#N/A	#N/A	0.511476	0.147429	0.77836	0.23646	0.65323
CL3522.Contig2_VfEP_Reference	#N/A	#N/A	9.14322	2.86772	11.7716	3.24311	0.651641
Unigene2096_VfEP_Reference	#N/A	#N/A	1.65019	0.229174	2.49764	0.516895	0.651272
Unigene6692_VfEP_Reference	#N/A	#N/A	0.553861	0.0938374	0.767035	0.160309	0.647377
Unigene33987_VfEP_Reference	#N/A	#N/A	1.00825	0.025166	1.57061	0.124284	0.646488
Unigene19704_VfEP_Reference	Cysteine-rich receptor-like protein kinase [Medicago truncatula] >gi|355478347|gb|AES59550.1| Cysteine-rich receptor-like protein kinase [Medicago truncatula]	0	35.8118	5.06925	52.0133	11.9614	0.644253
Unigene10884_VfEP_Reference	#N/A	#N/A	1.28606	0.524933	1.34562	0.377135	0.642203
Unigene4968_VfEP_Reference	#N/A	#N/A	1.04991	0.187229	1.59905	0.672183	0.628056
Unigene8079_VfEP_Reference	#N/A	#N/A	0.756919	0.211815	1.02768	0.317866	0.626907
CL9109.Contig1_VfEP_Reference	polyprotein [Glycine max]	5e-115	0.642684	0.037309	0.976497	0.0756584	0.624212
CL5888.Contig1_VfEP_Reference	Pentatricopeptide repeat-containing protein [Medicago truncatula] >gi|355492089|gb|AES73292.1| Pentatricopeptide repeat-containing protein [Medicago truncatula]	9e-25	0.528578	0.0639	0.761397	0.313696	0.622926
Unigene8566_VfEP_Reference	PREDICTED: BEL1-like homeodomain protein 1-like [Glycine max]	0	1.32104	0.361717	2.16402	1.1466	0.61421
Unigene32599_VfEP_Reference	#N/A	#N/A	0.821643	0.196134	1.10041	0.306184	0.612147
CL7189.Contig1_VfEP_Reference	hypothetical protein MTR_4g108630 [Medicago truncatula] >gi|355510126|gb|AES91268.1| hypothetical protein MTR_4g108630 [Medicago truncatula]	0	11.7756	2.3957	17.0983	1.82787	0.611599
Unigene38977_VfEP_Reference	#N/A	#N/A	0.617099	0.0473605	0.897153	0.222412	0.610052
Unigene4933_VfEP_Reference	#N/A	#N/A	0.583585	0.132858	0.764683	0.184992	0.608096
CL3007.Contig9_VfEP_Reference	Auxin-induced protein-like protein [Medicago truncatula] >gi|355490723|gb|AES71926.1| Auxin-induced protein-like protein [Medicago truncatula]	2e-35	2.62106	1.17796	3.54442	1.33472	0.604939
CL4224.Contig4_VfEP_Reference	#N/A	#N/A	2.55652	0.735454	3.28361	0.446676	0.593634
Unigene9996_VfEP_Reference	Pentatricopeptide repeat-containing protein [Medicago truncatula] >gi|355499571|gb|AES80774.1| Pentatricopeptide repeat-containing protein [Medicago truncatula]	7e-18	0.792914	0.233139	1.08914	0.409122	0.592805
Unigene40020_VfEP_Reference	#N/A	#N/A	0.724408	0.114477	1.10049	0.466975	0.587925
Unigene33184_VfEP_Reference	#N/A	#N/A	0.768233	0.194612	1.23017	0.55694	0.586564
Unigene19510_VfEP_Reference	#N/A	#N/A	2.71335	0.624698	3.72312	0.211438	0.586403
Unigene5038_VfEP_Reference	#N/A	#N/A	0.594519	0.137693	0.816504	0.111948	0.586271
Unigene20281_VfEP_Reference	PREDICTED: uncharacterized protein LOC100784163 [Glycine max]	1e-48	1.67261	0.533267	2.2986	0.87887	0.585229
Unigene27752_VfEP_Reference	#N/A	#N/A	0.858283	0.31956	0.555457	0.224052	0.585107
CL2418.Contig1_VfEP_Reference	#N/A	#N/A	4.28345	2.16964	4.47962	0.462997	0.580635
Unigene5406_VfEP_Reference	PREDICTED: formin-like protein 8-like [Glycine max]	1e-68	0.593293	0.169629	0.706397	0.259085	0.579365
Unigene12181_VfEP_Reference	PREDICTED: BEL1-like homeodomain protein 1-like [Glycine max]	5e-33	1.00494	0.390855	1.15634	0.221833	0.578529
Unigene17233_VfEP_Reference	Cytochrome P450 fatty acid omega-hydroxylase [Medicago truncatula] >gi|355521588|gb|AET02042.1| Cytochrome P450 fatty acid omega-hydroxylase [Medicago truncatula]	1e-35	7.51674	0.321007	11.0867	4.10289	0.577588
CL930.Contig1_VfEP_Reference	hydroxyproline-rich glycoprotein precursor [Phaseolus vulgaris]	3e-26	47.8672	22.5989	54.6451	27.5136	0.577384
CL1947.Contig1_VfEP_Reference	PREDICTED: scarecrow-like protein 30-like [Glycine max]	8e-37	1.42173	0.355633	2.32666	1.14288	0.575422
Unigene33569_VfEP_Reference	#N/A	#N/A	1.15092	0.505688	1.04458	0.444313	0.57455
Unigene34078_VfEP_Reference	#N/A	#N/A	0.800635	0.0765394	1.09268	0.443005	0.566767
Unigene30644_VfEP_Reference	Glucosyltransferase [Medicago truncatula] >gi|355518682|gb|AET00306.1| Glucosyltransferase [Medicago truncatula]	1e-14	1.79172	0.575932	2.39753	0.566433	0.565762
Unigene30668_VfEP_Reference	#N/A	#N/A	4.68961	1.03718	5.99478	0.869384	0.561174
CL10560.Contig2_VfEP_Reference	#N/A	#N/A	1.36591	0.233169	2.21642	0.836851	0.559779
Unigene27316_VfEP_Reference	Condensin complex subunit [Medicago truncatula] >gi|355485988|gb|AES67191.1| Condensin complex subunit [Medicago truncatula]	1e-18	0.614424	0.0329844	0.918041	0.218711	0.559513
Unigene5054_VfEP_Reference	#N/A	#N/A	0.551676	0.123675	0.718592	0.185962	0.553847
Unigene35400_VfEP_Reference	hypothetical protein MTR_5g090900 [Medicago truncatula] >gi|355518710|gb|AET00334.1| hypothetical protein MTR_5g090900 [Medicago truncatula]	1e-29	1.0145	0.0921606	1.3822	0.459048	0.552908
Unigene22899_VfEP_Reference	#N/A	#N/A	0.486494	0.0482333	0.700185	0.216868	0.549812
Unigene32985_VfEP_Reference	#N/A	#N/A	1.40377	0.25892	1.84359	0.142339	0.548828
Unigene35613_VfEP_Reference	#N/A	#N/A	0.774483	0.307691	0.957327	0.163486	0.548687
CL10235.Contig1_VfEP_Reference	PREDICTED: expansin-A4-like [Glycine max]	4e-111	0.76377	0.124768	1.04736	0.18665	0.54863
Unigene2373_VfEP_Reference	Acetyl-coA carboxylase beta subunit [Medicago truncatula] >gi|355507072|gb|AES88214.1| Acetyl-coA carboxylase beta subunit [Medicago truncatula]	1e-15	0.583637	0.107337	0.750971	0.143698	0.545711
CL10653.Contig1_VfEP_Reference	PREDICTED: probable methyltransferase PMT20-like [Glycine max]	2e-98	1.28101	0.290947	1.53039	0.228478	0.53811
Unigene6017_VfEP_Reference	#N/A	#N/A	0.610712	0.23173	0.700697	0.0793556	0.536799
Unigene30152_VfEP_Reference	#N/A	#N/A	3.06673	1.08617	2.68885	0.309192	0.536236
Unigene4900_VfEP_Reference	#N/A	#N/A	0.584841	0.127451	0.841855	0.381603	0.531011
Unigene16645_VfEP_Reference	#N/A	#N/A	0.60126	0.0946501	0.875787	0.176368	0.530981
Unigene19519_VfEP_Reference	#N/A	#N/A	1.32726	0.340721	1.80315	0.281056	0.529614
CL5483.Contig1_VfEP_Reference	Mps one binder kinase activator-like 1A [Medicago truncatula] >gi|355513968|gb|AES95591.1| Mps one binder kinase activator-like 1A [Medicago truncatula]	1e-120	15.2586	1.04841	21.7927	1.60287	0.527942
CL5752.Contig2_VfEP_Reference	Prolyl 4-hydroxylase subunit alpha-1 [Medicago truncatula] >gi|355510613|gb|AES91755.1| Prolyl 4-hydroxylase subunit alpha-1 [Medicago truncatula]	6e-164	17.2278	0.649679	24.7139	1.25209	0.521932
Unigene7220_VfEP_Reference	#N/A	#N/A	8.84808	1.22828	11.7154	2.07168	0.51908
CL164.Contig5_VfEP_Reference	#N/A	#N/A	2.94279	0.272337	4.11369	0.491631	0.515774
Unigene37784_VfEP_Reference	reverse transcriptase family member [Glycine max]	6e-24	0.559078	0.158654	0.564021	0.202495	0.512858
Unigene20282_VfEP_Reference	PREDICTED: uncharacterized protein LOC100784163 [Glycine max]	1e-60	0.80861	0.251225	1.16494	0.428582	0.511891
Unigene11058_VfEP_Reference	hypothetical protein MTR_7g038230 [Medicago truncatula] >gi|355497497|gb|AES78700.1| hypothetical protein MTR_7g038230 [Medicago truncatula]	6e-13	0.562994	0.0222514	0.782352	0.186133	0.506136
Unigene22814_VfEP_Reference	unknown [Medicago truncatula]	0	17.6001	1.69145	24.4813	0.595082	0.502048
CL1203.Contig1_VfEP_Reference	#N/A	#N/A	1.70547	0.586495	1.49836	0.605802	0.49977
Unigene36314_VfEP_Reference	#N/A	#N/A	0.524496	0.161917	0.563054	0.0518589	0.497749
Unigene26070_VfEP_Reference	#N/A	#N/A	0.928846	0.167085	1.50012	0.698186	0.495785
Unigene17342_VfEP_Reference	#N/A	#N/A	0.838337	0.257421	0.8835	0.0956052	0.49228
Unigene959_VfEP_Reference	#N/A	#N/A	1.6706	0.533681	1.99285	0.271888	0.491528
Unigene12199_VfEP_Reference	PREDICTED: receptor-like protein kinase HSL1-like [Glycine max]	2e-53	9.86153	3.2612	8.31231	1.57731	0.489515
Unigene6746_VfEP_Reference	Pentatricopeptide repeat-containing protein [Medicago truncatula] >gi|87240699|gb|ABD32557.1| Tetratricopeptide-like helical [Medicago truncatula] >gi|355499496|gb|AES80699.1| Pentatricopeptide repeat-containing protein [Medicago truncatula]	1e-08	0.531149	0.0922045	0.672268	0.0715907	0.480648
Unigene24554_VfEP_Reference	PREDICTED: uncharacterized protein LOC100788899 [Glycine max]	1e-20	1.04453	0.0967162	1.58858	1.01772	0.472301
Unigene19787_VfEP_Reference	PREDICTED: uncharacterized protein LOC100786254 [Glycine max]	1e-16	0.863638	0.183733	0.820413	0.49018	0.469219
CL1295.Contig2_VfEP_Reference	#N/A	#N/A	0.882439	0.424866	1.36825	0.693775	0.468225
Unigene9245_VfEP_Reference	extensin [Pisum sativum]	2e-10	105.276	24.116	118.031	34.9628	0.466508
Unigene1999_VfEP_Reference	Cysteine-rich receptor-like protein kinase [Medicago truncatula] >gi|355494555|gb|AES75758.1| Cysteine-rich receptor-like protein kinase [Medicago truncatula]	0	2.27006	1.15045	3.02781	1.63075	0.464619
Unigene31097_VfEP_Reference	#N/A	#N/A	1.05694	0.304516	1.04626	0.0949856	0.462594
Unigene34100_VfEP_Reference	PREDICTED: WRKY transcription factor 22-like [Cucumis sativus]	1e-12	2.03803	0.494853	2.5969	0.531582	0.456792
Unigene13592_VfEP_Reference	#N/A	#N/A	1.35031	0.214486	1.90288	0.573502	0.456538
Unigene15845_VfEP_Reference	#N/A	#N/A	0.698813	0.0529471	1.00089	0.360338	0.456344
Unigene1204_VfEP_Reference	#N/A	#N/A	0.820417	0.255672	0.97109	0.0955836	0.45562
CL4572.Contig1_VfEP_Reference	PREDICTED: polyphenol oxidase, chloroplastic [Glycine max]	0	1.53526	0.105578	2.06219	0.0946135	0.441592
Unigene5396_VfEP_Reference	#N/A	#N/A	0.833284	0.300387	0.701611	0.0162434	0.441302
Unigene40173_VfEP_Reference	#N/A	#N/A	1.01004	0.258571	1.63551	0.76072	0.43792
Unigene37027_VfEP_Reference	PREDICTED: uncharacterized protein LOC100806215 [Glycine max]	6e-40	0.656616	0.0503885	0.862122	0.124456	0.437754
Unigene3474_VfEP_Reference	Protein TRANSPARENT TESTA [Medicago truncatula] >gi|355499797|gb|AES81000.1| Protein TRANSPARENT TESTA [Medicago truncatula]	1e-109	0.978421	0.183967	1.40935	0.57222	0.434173
Unigene21553_VfEP_Reference	PREDICTED: uncharacterized protein LOC100811625 [Glycine max]	2e-16	1.75297	0.600879	1.64999	0.606822	0.433645
Unigene18508_VfEP_Reference	annexin, putative [Ricinus communis] >gi|223535020|gb|EEF36703.1| annexin, putative [Ricinus communis]	3e-105	9.49124	4.41179	11.5865	5.52123	0.431449
Unigene25058_VfEP_Reference	Heat-shock protein [Medicago truncatula] >gi|355482847|gb|AES64050.1| Heat-shock protein [Medicago truncatula]	0	1.57621	0.181041	2.19977	0.867057	0.420193
Unigene41213_VfEP_Reference	hypothetical protein VITISV_018849 [Vitis vinifera]	1e-07	0.621488	0.0959158	0.731377	0.319125	0.419584
Unigene15661_VfEP_Reference	#N/A	#N/A	1.52429	0.662028	1.15231	0.179235	0.416099
Unigene35997_VfEP_Reference	#N/A	#N/A	0.557143	0.117642	0.626487	0.0865068	0.413863
Unigene12796_VfEP_Reference	#N/A	#N/A	1.11314	0.387574	1.49663	0.659275	0.411746
Unigene32713_VfEP_Reference	#N/A	#N/A	1.03135	0.201045	1.03592	0.429302	0.406882
Unigene33967_VfEP_Reference	#N/A	#N/A	0.950643	0.338268	1.30679	0.534116	0.405044
CL9120.Contig1_VfEP_Reference	#N/A	#N/A	0.559795	0.0801337	0.675136	0.14158	0.402214
Unigene21065_VfEP_Reference	hypothetical protein MTR_2g014400 [Medicago truncatula] >gi|355482683|gb|AES63886.1| hypothetical protein MTR_2g014400 [Medicago truncatula]	3e-90	86.8175	18.0038	102.967	16.1567	0.401361
CL930.Contig3_VfEP_Reference	hydroxyproline-rich glycoprotein precursor [Phaseolus vulgaris]	3e-22	52.024	12.3953	56.5928	18.6446	0.400735
CL1119.Contig1_VfEP_Reference	#N/A	#N/A	3.45598	1.65526	3.68232	1.55596	0.400038
Unigene5003_VfEP_Reference	#N/A	#N/A	1.05046	0.228778	1.3068	0.202666	0.399804
Unigene7116_VfEP_Reference	#N/A	#N/A	0.922518	0.261038	1.43657	0.750889	0.398652
Unigene38995_VfEP_Reference	PREDICTED: protein IQ-DOMAIN 1-like [Glycine max]	1e-28	1.05459	0.559328	0.950278	0.205125	0.393773
CL291.Contig1_VfEP_Reference	#N/A	#N/A	2.4028	0.37991	3.52583	1.64968	0.384737
CL7413.Contig2_VfEP_Reference	PREDICTED: uncharacterized protein LOC100813897 [Glycine max]	8e-90	1.69037	0.0766681	2.20795	0.179425	0.38309
Unigene40455_VfEP_Reference	#N/A	#N/A	0.617434	0.234491	0.617882	0.11745	0.380392
Unigene17429_VfEP_Reference	PREDICTED: pentatricopeptide repeat-containing protein At3g46790, chloroplastic-like [Glycine max]	4e-76	0.582302	0.0546569	0.766431	0.244891	0.372255
Unigene34674_VfEP_Reference	#N/A	#N/A	0.725865	0.143245	0.890086	0.219209	0.371593
Unigene4511_VfEP_Reference	hypothetical protein 303L13_4 [Arachis hypogaea]	8e-24	0.622883	0.130349	0.8492	0.356322	0.37053
Unigene16243_VfEP_Reference	PREDICTED: uncharacterized protein LOC100780830 [Glycine max]	1e-81	8.34997	0.121652	10.7749	0.471925	0.368879
Unigene2397_VfEP_Reference	#N/A	#N/A	0.678873	0.0837906	0.874463	0.262416	0.366183
Unigene32514_VfEP_Reference	RNA-directed DNA polymerase (Reverse transcriptase); Chromo; Zinc finger, CCHC-type; Peptidase aspartic, active site; Polynucleotidyl transferase, Ribonuclease H fold [Medicago truncatula]	2e-59	0.652107	0.149554	0.645093	0.324774	0.365108
Unigene26476_VfEP_Reference	PREDICTED: uncharacterized protein LOC100782762 [Glycine max]	7e-36	2.48163	0.0714575	3.17743	0.621885	0.364867
Unigene7573_VfEP_Reference	#N/A	#N/A	0.640558	0.107935	0.858252	0.227844	0.363941
CL8658.Contig1_VfEP_Reference	#N/A	#N/A	1.08804	0.270208	1.06202	0.252669	0.363762
Unigene16952_VfEP_Reference	Pentatricopeptide repeat-containing protein [Medicago truncatula] >gi|355500915|gb|AES82118.1| Pentatricopeptide repeat-containing protein [Medicago truncatula]	4e-67	0.581237	0.0503405	0.745531	0.0554457	0.362755
Unigene11392_VfEP_Reference	PREDICTED: telomerase reverse transcriptase-like [Glycine max]	1e-101	0.620515	0.00453427	0.7971	0.0293328	0.360715
Unigene34063_VfEP_Reference	#N/A	#N/A	0.748995	0.199611	0.735454	0.138202	0.358232
Unigene37788_VfEP_Reference	#N/A	#N/A	0.535494	0.0530913	0.697645	0.304389	0.354811
Unigene5210_VfEP_Reference	NBS-LRR resistance-like protein 4G [Medicago truncatula] >gi|355521849|gb|AET02303.1| NBS-LRR resistance-like protein 4G [Medicago truncatula]	1e-22	1.03308	0.475881	0.725913	0.0993652	0.354433
Unigene20008_VfEP_Reference	#N/A	#N/A	0.57816	0.0657242	0.73834	0.212043	0.353146
Unigene28230_VfEP_Reference	#N/A	#N/A	0.70081	0.233413	0.619228	0.174538	0.353127
Unigene35176_VfEP_Reference	#N/A	#N/A	0.604736	0.183366	0.574024	0.0775795	0.3531
Unigene19570_VfEP_Reference	#N/A	#N/A	0.811038	0.250542	0.876795	0.164762	0.352646
Unigene32025_VfEP_Reference	#N/A	#N/A	0.842287	0.22349	0.835472	0.425996	0.350567
CL1065.Contig3_VfEP_Reference	lipoxygenase [Pisum sativum]	4e-43	1.30726	0.420263	1.4407	0.531591	0.345785
Unigene13165_VfEP_Reference	Tyrosyl-DNA phosphodiesterase [Medicago truncatula] >gi|355524456|gb|AET04910.1| Tyrosyl-DNA phosphodiesterase [Medicago truncatula]	5e-94	0.560863	0.0750128	0.691037	0.0518585	0.343124
Unigene15844_VfEP_Reference	#N/A	#N/A	0.717873	0.0997479	0.955662	0.292852	0.342829
Unigene12556_VfEP_Reference	Coiled-coil domain-containing protein 109A [Medicago truncatula] >gi|355517428|gb|AES99051.1| Coiled-coil domain-containing protein 109A [Medicago truncatula]	2e-45	1.08434	0.104323	1.29077	0.255775	0.338968
Unigene4554_VfEP_Reference	#N/A	#N/A	0.633553	0.0531633	0.791399	0.00757771	0.338839
Unigene24290_VfEP_Reference	PREDICTED: josephin-like protein-like [Glycine max]	7e-125	2.84112	0.0670959	3.57162	0.246046	0.335852
CL8440.Contig1_VfEP_Reference	#N/A	#N/A	1.66843	0.291062	1.91061	0.218559	0.334839
Unigene34352_VfEP_Reference	#N/A	#N/A	1.07795	0.13615	1.22587	0.38392	0.332971
Unigene33355_VfEP_Reference	#N/A	#N/A	0.750734	0.159702	0.922952	0.193634	0.332417
Unigene2904_VfEP_Reference	lipoxygenase [Pisum sativum]	1e-84	1.68495	0.10799	2.19744	0.742878	0.330835
Unigene37253_VfEP_Reference	#N/A	#N/A	0.658146	0.113602	0.781413	0.304877	0.325127
CL9812.Contig1_VfEP_Reference	PREDICTED: uncharacterized protein LOC101292997 [Fragaria vesca subsp. vesca]	4e-22	1.97811	0.19929	2.39583	0.465705	0.315445
Unigene19602_VfEP_Reference	#N/A	#N/A	0.922363	0.46613	0.582389	0.204894	0.3153
Unigene40069_VfEP_Reference	#N/A	#N/A	0.521261	0.168138	0.539552	0.0763806	0.309979
Unigene10034_VfEP_Reference	unknown [Medicago truncatula] >gi|388520773|gb|AFK48448.1| unknown [Medicago truncatula]	4e-36	1.0062	0.210563	1.03487	0.316057	0.30938
Unigene6994_VfEP_Reference	hypothetical protein MTR_3g051530 [Medicago truncatula] >gi|355489129|gb|AES70332.1| hypothetical protein MTR_3g051530 [Medicago truncatula]	3e-38	4.98872	0.720439	6.47791	2.48455	0.308745
Unigene32477_VfEP_Reference	#N/A	#N/A	0.850851	0.209324	0.918934	0.222621	0.306968
Unigene33464_VfEP_Reference	#N/A	#N/A	0.777487	0.106819	0.956077	0.176611	0.305604
Unigene12367_VfEP_Reference	#N/A	#N/A	0.555141	0.0887036	0.62197	0.169906	0.303841
CL9783.Contig1_VfEP_Reference	#N/A	#N/A	0.911544	0.251578	0.933551	0.0733608	0.299729
Unigene38447_VfEP_Reference	#N/A	#N/A	0.583812	0.188314	0.657906	0.179723	0.292035
Unigene21015_VfEP_Reference	PREDICTED: UPF0481 protein At3g47200-like [Glycine max]	0	11.8936	0.835755	14.9201	4.19322	0.291135
Unigene4945_VfEP_Reference	hypothetical protein PRUPE_ppa001868mg [Prunus persica]	4e-09	0.821649	0.275712	0.829539	0.0341044	0.290237
CL6817.Contig1_VfEP_Reference	licodione synthase-like [Glycine max] >gi|318054539|gb|ADV35713.1| flavone synthase II [Glycine max] >gi|319414375|gb|ADV52252.1| flavone synthase II [Glycine max]	0	3.75182	1.75738	2.96661	1.44749	0.287704
Unigene17049_VfEP_Reference	unknown [Medicago truncatula]	2e-59	3.52304	1.26671	3.88269	1.27876	0.28731
Unigene31944_VfEP_Reference	#N/A	#N/A	0.699342	0.0801069	0.814738	0.135757	0.287029
Unigene12227_VfEP_Reference	#N/A	#N/A	1.03311	0.447661	0.679884	0.117281	0.286628
Unigene31958_VfEP_Reference	#N/A	#N/A	0.845273	0.0766563	1.01283	0.0135505	0.285399
CL5999.Contig1_VfEP_Reference	#N/A	#N/A	0.662106	0.127206	0.747584	0.0366106	0.284294
Unigene40679_VfEP_Reference	PREDICTED: probable leucine-rich repeat receptor-like serine/threonine-protein kinase At3g14840-like [Glycine max]	2e-06	0.588825	0.148155	0.690775	0.232964	0.281568
Unigene24874_VfEP_Reference	ABC transporter I family member [Medicago truncatula] >gi|355503651|gb|AES84854.1| ABC transporter I family member [Medicago truncatula]	4e-19	0.811785	0.0866929	0.939774	0.193487	0.279083
CL183.Contig2_VfEP_Reference	#N/A	#N/A	2.92061	0.50152	3.39898	0.37002	0.27887
Unigene33140_VfEP_Reference	#N/A	#N/A	0.871411	0.0899044	1.10752	0.367371	0.278216
Unigene3196_VfEP_Reference	21 kDa protein [Medicago truncatula] >gi|355480574|gb|AES61777.1| 21 kDa protein [Medicago truncatula]	6e-82	0.638845	0.0835914	0.765597	0.0693533	0.277384
Unigene9265_VfEP_Reference	#N/A	#N/A	2.42535	0.19988	3.02961	1.04019	0.275995
CL8701.Contig3_VfEP_Reference	Stem 28 kDa glycoprotein [Medicago truncatula] >gi|355479204|gb|AES60407.1| Stem 28 kDa glycoprotein [Medicago truncatula]	5e-77	2.0568	0.449583	2.22726	0.630548	0.271364
CL5604.Contig3_VfEP_Reference	DNA repair protein radA-like protein [Medicago truncatula] >gi|355486704|gb|AES67907.1| DNA repair protein radA-like protein [Medicago truncatula]	8e-45	0.76003	0.227059	0.625135	0.127638	0.268285
Unigene35007_VfEP_Reference	#N/A	#N/A	0.61383	0.0426281	0.787833	0.418882	0.26808
CL730.Contig1_VfEP_Reference	#N/A	#N/A	1.06028	0.097219	1.34992	0.507353	0.265711
Unigene28279_VfEP_Reference	#N/A	#N/A	1.29327	0.353478	1.52861	0.383217	0.265084
Unigene10439_VfEP_Reference	#N/A	#N/A	0.781975	0.0324006	0.917598	0.230937	0.264579
CL7405.Contig1_VfEP_Reference	hydroxyproline-rich glycoprotein-1 [Pisum sativum]	2e-08	9.41584	1.03752	11.9295	3.84248	0.263931
Unigene38297_VfEP_Reference	hypothetical protein VITISV_021018 [Vitis vinifera]	6e-13	0.607255	0.167061	0.641049	0.134898	0.2573
Unigene7625_VfEP_Reference	PREDICTED: probable non-specific lipid-transfer protein AKCS9-like [Glycine max]	8e-32	5.92021	1.52928	6.1072	0.634696	0.256686
Unigene12812_VfEP_Reference	#N/A	#N/A	0.766536	0.16933	0.781528	0.251433	0.25479
CL2667.Contig2_VfEP_Reference	3-ketoacyl-CoA synthase [Medicago truncatula] >gi|355481430|gb|AES62633.1| 3-ketoacyl-CoA synthase [Medicago truncatula]	0	9.57466	2.02524	10.3942	5.33332	0.254762
Unigene31068_VfEP_Reference	#N/A	#N/A	1.86466	0.348313	2.3308	1.0696	0.254236
Unigene11416_VfEP_Reference	#N/A	#N/A	0.533103	0.0508118	0.616188	0.19258	0.253709
Unigene36108_VfEP_Reference	#N/A	#N/A	0.573927	0.0440472	0.668374	0.168213	0.250943
Unigene13459_VfEP_Reference	PREDICTED: PI-PLC X domain-containing protein At5g67130-like [Fragaria vesca subsp. vesca]	1e-142	1.52599	0.272855	1.75835	0.633902	0.249203
Unigene10519_VfEP_Reference	#N/A	#N/A	1.13831	0.352276	1.07598	0.237037	0.248539
Unigene33045_VfEP_Reference	#N/A	#N/A	0.562296	0.105373	0.597144	0.345615	0.241149
Unigene18227_VfEP_Reference	#N/A	#N/A	0.640632	0.157018	0.667585	0.22928	0.236936
CL9080.Contig1_VfEP_Reference	#N/A	#N/A	0.708626	0.240804	0.874764	0.363798	0.233255
Unigene35951_VfEP_Reference	#N/A	#N/A	1.28497	0.245112	1.36833	0.223508	0.231754
Unigene13503_VfEP_Reference	Pentatricopeptide repeat-containing protein [Medicago truncatula] >gi|355511336|gb|AES92478.1| Pentatricopeptide repeat-containing protein [Medicago truncatula]	1e-06	0.584688	0.132441	0.634921	0.0583965	0.231547
Unigene35350_VfEP_Reference	#N/A	#N/A	0.470165	0.0965318	0.560995	0.173024	0.23084
CL2186.Contig2_VfEP_Reference	Glutathione S-transferase GST [Medicago truncatula] >gi|355498223|gb|AES79426.1| Glutathione S-transferase GST [Medicago truncatula]	8e-37	1.94023	0.523664	2.09884	0.426699	0.229556
Unigene28016_VfEP_Reference	copia-type polyprotein [Glycine max] >gi|225016157|gb|ACN78980.1| copia-type polyprotein [Glycine max]	1e-13	1.65145	0.224455	1.86431	0.0736123	0.228152
Unigene37875_VfEP_Reference	#N/A	#N/A	0.911378	0.0868664	1.00417	0.300581	0.227423
Unigene31887_VfEP_Reference	#N/A	#N/A	0.889559	0.315151	0.830955	0.0640863	0.219829
CL3736.Contig2_VfEP_Reference	WRKY transcription factor [Medicago truncatula] >gi|355501574|gb|AES82777.1| WRKY transcription factor [Medicago truncatula]	8e-42	4.7368	2.35462	4.16499	2.50004	0.217367
CL1133.Contig2_VfEP_Reference	#N/A	#N/A	0.65343	0.135179	0.619208	0.132407	0.216159
Unigene1313_VfEP_Reference	#N/A	#N/A	2.19544	1.0326	1.79072	0.0478479	0.208555
Unigene1013_VfEP_Reference	#N/A	#N/A	0.752066	0.169798	0.93863	0.369184	0.208237
CL260.Contig4_VfEP_Reference	hypothetical protein MTR_2g038090 [Medicago truncatula] >gi|87162683|gb|ABD28478.1| 4/1 protein, putative [Medicago truncatula] >gi|355484131|gb|AES65334.1| hypothetical protein MTR_2g038090 [Medicago truncatula]	1e-115	2.46153	0.377101	2.73971	0.213781	0.203001
Unigene15573_VfEP_Reference	#N/A	#N/A	0.751104	0.136067	0.80152	0.096541	0.202186
Unigene3362_VfEP_Reference	#N/A	#N/A	1.9279	0.835482	0.905275	0.391515	0.199786
Unigene36385_VfEP_Reference	#N/A	#N/A	0.910084	0.0729206	1.02921	0.0866435	0.199201
CL10292.Contig2_VfEP_Reference	hypothetical protein MTR_3g023230 [Medicago truncatula] >gi|355487955|gb|AES69158.1| hypothetical protein MTR_3g023230 [Medicago truncatula]	1e-62	15.4404	0.555582	17.53	1.8707	0.196747
Unigene22199_VfEP_Reference	PREDICTED: apoptosis-inducing factor homolog A-like [Glycine max]	1e-166	40.9413	10.6378	39.9909	16.4851	0.195271
CL2952.Contig2_VfEP_Reference	Origin recognition complex subunit [Medicago truncatula] >gi|355515077|gb|AES96700.1| Origin recognition complex subunit [Medicago truncatula]	1e-62	1.1091	0.197855	1.18731	0.284737	0.195233
Unigene30760_VfEP_Reference	unknown [Medicago truncatula]	1e-55	3.07688	0.502835	3.43754	0.30633	0.193598
Unigene15019_VfEP_Reference	#N/A	#N/A	1.82366	0.392342	1.97471	0.224989	0.191668
Unigene33838_VfEP_Reference	#N/A	#N/A	0.515279	0.135298	0.512933	0.0510656	0.187772
Unigene11642_VfEP_Reference	#N/A	#N/A	0.917509	0.224554	0.818707	0.150753	0.187284
CL820.Contig1_VfEP_Reference	PREDICTED: receptor-like protein kinase HSL1-like [Glycine max]	8e-08	9.69102	3.37055	7.00178	1.54812	0.182973
CL1228.Contig1_VfEP_Reference	ORF1 [Pisum sativum]	7e-11	0.695738	0.105447	0.707135	0.196514	0.18187
Unigene12200_VfEP_Reference	PREDICTED: receptor-like protein kinase HSL1-like [Glycine max]	5e-92	9.82714	3.08282	7.28422	1.28887	0.173145
Unigene33465_VfEP_Reference	Cysteine-rich receptor-like protein kinase [Medicago truncatula] >gi|355503396|gb|AES84599.1| Cysteine-rich receptor-like protein kinase [Medicago truncatula]	1e-72	2.07829	0.603362	1.99434	0.212926	0.173124
CL10652.Contig1_VfEP_Reference	#N/A	#N/A	1.14908	0.127121	1.4743	0.984988	0.172572
Unigene23967_VfEP_Reference	unknown [Medicago truncatula]	1e-23	0.735902	0.172246	0.667665	0.36713	0.172239
CL1727.Contig1_VfEP_Reference	#N/A	#N/A	2.44328	0.663407	2.75028	1.23326	0.169991
Unigene13831_VfEP_Reference	#N/A	#N/A	0.684628	0.21654	0.54564	0.128215	0.168913
Unigene11831_VfEP_Reference	#N/A	#N/A	0.559144	0.11702	0.558884	0.0987248	0.167061
Unigene6259_VfEP_Reference	#N/A	#N/A	0.737947	0.233939	0.754135	0.228611	0.166238
Unigene10869_VfEP_Reference	#N/A	#N/A	0.508057	0.131383	0.421025	0.115327	0.165626
CL2503.Contig1_VfEP_Reference	#N/A	#N/A	3.75742	0.313852	4.02445	0.894813	0.165341
Unigene12749_VfEP_Reference	#N/A	#N/A	1.53593	0.632542	0.653688	0.0925381	0.165155
Unigene36819_VfEP_Reference	#N/A	#N/A	1.91029	0.48775	2.19374	0.934046	0.161561
Unigene11899_VfEP_Reference	#N/A	#N/A	1.75488	0.511515	1.09253	0.495301	0.158592
CL1168.Contig1_VfEP_Reference	unknown [Medicago truncatula]	2e-80	8.32069	0.452972	9.13414	0.629918	0.154018
Unigene12111_VfEP_Reference	hypothetical protein MTR_3g113930 [Medicago truncatula] >gi|355492811|gb|AES74014.1| hypothetical protein MTR_3g113930 [Medicago truncatula]	1e-52	1.05375	0.0600048	1.17918	0.182026	0.147041
Unigene13136_VfEP_Reference	Pentatricopeptide repeat-containing protein [Medicago truncatula] >gi|355498869|gb|AES80072.1| Pentatricopeptide repeat-containing protein [Medicago truncatula]	4e-13	0.62109	0.0601129	0.683096	0.155803	0.143525
CL703.Contig7_VfEP_Reference	PREDICTED: equilibrative nucleoside transporter 3-like [Glycine max]	7e-14	1.46994	0.615582	1.08731	0.227245	0.142042
Unigene10833_VfEP_Reference	#N/A	#N/A	1.13582	0.339858	1.04614	0.11294	0.141577
Unigene14504_VfEP_Reference	PREDICTED: flavin-containing monooxygenase YUCCA6-like [Glycine max]	1e-14	1.49269	0.673378	1.20039	0.664682	0.133447
Unigene39348_VfEP_Reference	#N/A	#N/A	0.708197	0.318406	0.933766	0.491815	0.129995
Unigene5122_VfEP_Reference	#N/A	#N/A	0.889358	0.143478	0.880753	0.112107	0.128143
Unigene29400_VfEP_Reference	#N/A	#N/A	0.91829	0.0922903	0.986232	0.049259	0.120869
Unigene7732_VfEP_Reference	#N/A	#N/A	0.83807	0.158745	0.873681	0.296356	0.116365
Unigene4326_VfEP_Reference	#N/A	#N/A	0.765702	0.218162	0.654761	0.143978	0.116013
CL6822.Contig1_VfEP_Reference	unknown [Medicago truncatula]	5e-20	0.540208	0.0180552	0.580566	0.157097	0.115654
Unigene7334_VfEP_Reference	hypothetical protein MTR_2g103440 [Medicago truncatula] >gi|87162609|gb|ABD28404.1| hypothetical protein MtrDRAFT_AC148340g20v2 [Medicago truncatula] >gi|355486915|gb|AES68118.1| hypothetical protein MTR_2g103440 [Medicago truncatula]	2e-34	2.98069	0.171407	3.15178	0.728439	0.112897
Unigene39759_VfEP_Reference	hypothetical protein PRUPE_ppa020996mg, partial [Prunus persica]	5e-54	2.25264	0.548988	1.92981	0.581183	0.112299
Unigene17844_VfEP_Reference	#N/A	#N/A	0.603282	0.159682	0.623588	0.25592	0.107185
Unigene4684_VfEP_Reference	#N/A	#N/A	0.884008	0.288707	0.657358	0.173991	0.103319
Unigene2358_VfEP_Reference	#N/A	#N/A	1.36189	0.402012	1.12792	0.30277	0.0989379
Unigene20007_VfEP_Reference	#N/A	#N/A	1.21827	0.394921	1.07113	0.205116	0.0984274
Unigene4048_VfEP_Reference	#N/A	#N/A	0.688308	0.150108	0.643608	0.131276	0.095105
Unigene39238_VfEP_Reference	lipoxygenase [Pisum sativum]	2e-36	1.053	0.408759	0.987674	0.229178	0.0930542
CL10879.Contig1_VfEP_Reference	TMV resistance protein N [Medicago truncatula] >gi|355497911|gb|AES79114.1| TMV resistance protein N [Medicago truncatula]	4e-13	0.74983	0.130166	0.670003	0.292346	0.0916567
Unigene7119_VfEP_Reference	12-oxophytodienoate reductase [Medicago truncatula] >gi|355512094|gb|AES93717.1| 12-oxophytodienoate reductase [Medicago truncatula]	9e-33	7.05398	2.07281	6.2404	1.52736	0.0907069
CL2081.Contig1_VfEP_Reference	#N/A	#N/A	1.02243	0.290171	1.08099	0.544225	0.0886579
CL2098.Contig2_VfEP_Reference	PREDICTED: TMV resistance protein N-like [Glycine max]	5e-80	1.97259	0.34247	2.01828	0.163261	0.0876346
Unigene10810_VfEP_Reference	#N/A	#N/A	0.700474	0.192706	0.578634	0.174109	0.0872359
Unigene34030_VfEP_Reference	uncharacterized protein LOC100808083 [Glycine max]	2e-39	1.83646	0.565127	1.25609	0.45446	0.0870274
Unigene23859_VfEP_Reference	5&apos;-AMP-activated protein kinase subunit beta-2 [Medicago truncatula] >gi|355514907|gb|AES96530.1| 5&apos;-AMP-activated protein kinase subunit beta-2 [Medicago truncatula]	2e-16	0.620853	0.130156	0.665467	0.156371	0.077913
Unigene15321_VfEP_Reference	#N/A	#N/A	0.655698	0.168459	0.516852	0.209011	0.0750618
CL3672.Contig2_VfEP_Reference	hypothetical protein MTR_1g089980 [Medicago truncatula] >gi|355480676|gb|AES61879.1| hypothetical protein MTR_1g089980 [Medicago truncatula]	2e-14	1.68881	0.103331	1.75284	0.353098	0.0730771
Unigene6589_VfEP_Reference	#N/A	#N/A	0.787617	0.193726	0.614357	0.235455	0.0725494
Unigene8880_VfEP_Reference	#N/A	#N/A	1.01745	0.385606	0.938197	0.273054	0.0717771
Unigene11641_VfEP_Reference	#N/A	#N/A	0.694487	0.0637348	0.734893	0.397713	0.0700982
Unigene34804_VfEP_Reference	PREDICTED: uncharacterized protein LOC100791057 [Glycine max]	9e-53	0.826977	0.125022	0.78475	0.239692	0.0694758
Unigene30969_VfEP_Reference	#N/A	#N/A	0.732234	0.235638	0.906467	0.457107	0.0663398
Unigene5363_VfEP_Reference	hypothetical protein MTR_3g046820 [Medicago truncatula] >gi|355488843|gb|AES70046.1| hypothetical protein MTR_3g046820 [Medicago truncatula]	6e-21	4.67255	1.87106	3.62777	0.933395	0.0651233
Unigene35072_VfEP_Reference	#N/A	#N/A	0.75253	0.148507	0.770607	0.108733	0.0644633
Unigene10278_VfEP_Reference	Pol polyprotein [Medicago truncatula] >gi|355506807|gb|AES87949.1| Pol polyprotein [Medicago truncatula]	2e-35	1.07596	0.176779	0.969542	0.334302	0.0602821
CL7675.Contig1_VfEP_Reference	hypothetical protein MTR_2g069400 [Medicago truncatula] >gi|355485243|gb|AES66446.1| hypothetical protein MTR_2g069400 [Medicago truncatula]	3e-30	15.8594	4.3051	13.5785	8.70264	0.056207
Unigene33463_VfEP_Reference	#N/A	#N/A	0.706886	0.0829467	0.737119	0.137778	0.0549627
Unigene16575_VfEP_Reference	phytosulfokines 3-like precursor [Glycine max]	5e-17	16.9153	2.47688	15.6411	4.86833	0.0513828
Unigene35478_VfEP_Reference	PREDICTED: uncharacterized protein LOC100776741 [Glycine max]	3e-14	0.910491	0.376658	0.698828	0.372814	0.0505939
Unigene11918_VfEP_Reference	#N/A	#N/A	0.822189	0.077237	0.885696	0.315213	0.0501418
Unigene21320_VfEP_Reference	#N/A	#N/A	2.24392	0.162864	2.32995	0.212861	0.0499849
Unigene35471_VfEP_Reference	PREDICTED: pentatricopeptide repeat-containing protein At1g11290-like [Glycine max]	2e-76	0.837768	0.131924	0.788385	0.0900435	0.0489748
Unigene9458_VfEP_Reference	12-oxophytodienoic acid 10, 11-reductase [Pisum sativum]	1e-18	4.41402	1.34344	3.97676	1.15469	0.0479222
Unigene11318_VfEP_Reference	#N/A	#N/A	1.59878	0.336504	1.42729	0.0887404	0.0469149
Unigene2813_VfEP_Reference	PREDICTED: probable leucine-rich repeat receptor-like serine/threonine-protein kinase At3g14840-like [Vitis vinifera]	1e-21	1.1126	0.179516	1.04655	0.121432	0.0465195
Unigene37151_VfEP_Reference	#N/A	#N/A	0.798943	0.0407795	0.800156	0.337606	0.0443281
Unigene30532_VfEP_Reference	PREDICTED: LRR receptor-like serine/threonine-protein kinase HSL2-like [Glycine max]	6e-07	4.3717	1.0823	3.65521	0.531274	0.0435878
Unigene31904_VfEP_Reference	#N/A	#N/A	1.11587	0.40077	1.21358	0.558427	0.0418889
Unigene35649_VfEP_Reference	PREDICTED: protein WAX2-like [Glycine max]	7e-43	2.95599	0.63143	2.40124	1.0969	0.0375252
Unigene5027_VfEP_Reference	#N/A	#N/A	0.550812	0.116305	0.692145	0.400599	0.0373401
CL8385.Contig1_VfEP_Reference	Chaperone protein dnaJ [Medicago truncatula] >gi|358349362|ref|XP_003638707.1| Chaperone protein dnaJ [Medicago truncatula] >gi|355489488|gb|AES70691.1| Chaperone protein dnaJ [Medicago truncatula] >gi|355504642|gb|AES85845.1| Chaperone protein dnaJ [Medicago truncatula]	8e-42	1.81386	0.540186	1.34988	0.253311	0.0365058
Unigene197_VfEP_Reference	Cysteine-rich receptor-like protein kinase [Medicago truncatula] >gi|355481211|gb|AES62414.1| Cysteine-rich receptor-like protein kinase [Medicago truncatula]	0	1.56542	0.352803	1.1777	0.483682	0.0364576
Unigene35646_VfEP_Reference	#N/A	#N/A	0.824352	0.138372	0.859729	0.189049	0.0340296
Unigene35995_VfEP_Reference	PREDICTED: cysteine-rich receptor-like protein kinase 10-like [Glycine max]	2e-08	1.24549	0.232488	1.31099	0.361407	0.0329903
Unigene691_VfEP_Reference	#N/A	#N/A	1.10612	0.424022	0.702864	0.0436067	0.0316488
Unigene25005_VfEP_Reference	PREDICTED: uncharacterized protein LOC100820346 [Glycine max]	2e-12	3.00257	0.397669	2.92677	0.123517	0.0311899
Unigene6781_VfEP_Reference	#N/A	#N/A	0.708249	0.175785	0.563572	0.136697	0.0294315
Unigene532_VfEP_Reference	Kynurenine-oxoglutarate transaminase [Medicago truncatula] >gi|355480507|gb|AES61710.1| Kynurenine-oxoglutarate transaminase [Medicago truncatula]	5e-06	1.44833	0.0906806	1.51993	0.436194	0.0274576
Unigene33719_VfEP_Reference	#N/A	#N/A	1.00199	0.313795	0.786334	0.352722	0.0263311
Unigene11541_VfEP_Reference	#N/A	#N/A	1.46152	0.23636	1.39956	0.0495911	0.0251881
Unigene4552_VfEP_Reference	#N/A	#N/A	0.956703	0.117078	0.941492	0.00901486	0.0237677
Unigene38690_VfEP_Reference	#N/A	#N/A	0.819266	0.336489	0.619828	0.0424589	0.0204846
Unigene11084_VfEP_Reference	#N/A	#N/A	1.86464	0.473138	1.52288	0.125741	0.0167601
Unigene7428_VfEP_Reference	#N/A	#N/A	2.34935	0.753928	1.89913	0.152212	0.014984
Unigene4196_VfEP_Reference	#N/A	#N/A	0.888022	0.0667519	0.879243	0.164342	0.0140574
Unigene13556_VfEP_Reference	unknown [Medicago truncatula] >gi|388521121|gb|AFK48622.1| unknown [Medicago truncatula]	1e-63	11.2391	0.777979	11.3482	0.994088	0.0137842
Unigene11412_VfEP_Reference	unknown [Medicago truncatula]	5e-25	1.3236	0.00493172	1.33971	0.83075	0.0118823
Unigene36270_VfEP_Reference	#N/A	#N/A	0.845076	0.153035	0.718625	0.219171	0.00996087
Unigene22508_VfEP_Reference	#N/A	#N/A	0.873326	0.0387872	0.855604	0.234819	0.00684409
Unigene21944_VfEP_Reference	#N/A	#N/A	1.62144	0.332306	1.18828	0.658015	0.00263553
Unigene4006_VfEP_Reference	#N/A	#N/A	0.669693	0.192668	0.551469	0.0507918	-0.00197954
Unigene56_VfEP_Reference	unknown [Lotus japonicus]	3e-37	2.21723	1.01278	1.28301	0.283745	-0.00284748
Unigene8828_VfEP_Reference	#N/A	#N/A	1.12179	0.196068	0.958761	0.479242	-0.00500348
Unigene3904_VfEP_Reference	#N/A	#N/A	0.874063	0.135049	0.73664	0.290943	-0.00789195
Unigene2647_VfEP_Reference	#N/A	#N/A	0.957305	0.326084	0.843264	0.313261	-0.0105663
Unigene20409_VfEP_Reference	lipoxygenase [Vicia faba]	6e-95	0.654801	0.0293101	0.649285	0.151286	-0.0127896
Unigene586_VfEP_Reference	hypothetical protein MTR_8g106060 [Medicago truncatula] >gi|355525027|gb|AET05481.1| hypothetical protein MTR_8g106060 [Medicago truncatula]	2e-10	5.8425	0.215825	5.73586	0.544344	-0.0165904
Unigene6249_VfEP_Reference	#N/A	#N/A	0.904111	0.297837	0.823942	0.168058	-0.0192482
CL1218.Contig2_VfEP_Reference	#N/A	#N/A	2.77691	0.142647	2.82296	0.926766	-0.0199608
CL5608.Contig2_VfEP_Reference	#N/A	#N/A	0.72455	0.079441	0.669546	0.226024	-0.0203444
Unigene36635_VfEP_Reference	#N/A	#N/A	1.1426	0.184767	0.976175	0.380262	-0.0208872
Unigene7103_VfEP_Reference	#N/A	#N/A	1.83153	0.108821	1.77097	0.689853	-0.0210479
Unigene36679_VfEP_Reference	#N/A	#N/A	1.10687	0.256306	1.01867	0.182153	-0.0211426
Unigene34322_VfEP_Reference	Class I heat shock protein [Medicago truncatula] >gi|355509419|gb|AES90561.1| Class I heat shock protein [Medicago truncatula]	1e-57	0.698915	0.110466	0.6348	0.14968	-0.0232731
Unigene16155_VfEP_Reference	#N/A	#N/A	0.889157	0.11077	0.851525	0.148607	-0.0262897
Unigene32957_VfEP_Reference	#N/A	#N/A	1.14406	0.202448	1.10482	0.166992	-0.027152
Unigene30166_VfEP_Reference	hypothetical protein MTR_3g070400 [Medicago truncatula] >gi|355489928|gb|AES71131.1| hypothetical protein MTR_3g070400 [Medicago truncatula]	4e-101	5.38203	1.13068	5.31807	1.64797	-0.0276467
Unigene33308_VfEP_Reference	reverse transcriptase family member [Glycine max]	2e-13	0.80792	0.230873	0.595788	0.190037	-0.0310072
Unigene10785_VfEP_Reference	GDSL esterase/lipase [Medicago truncatula] >gi|355506707|gb|AES87849.1| GDSL esterase/lipase [Medicago truncatula]	3e-08	1.49784	0.42252	1.16583	0.405664	-0.032642
Unigene6295_VfEP_Reference	#N/A	#N/A	0.689797	0.0892351	0.644686	0.0932466	-0.0331515
Unigene35841_VfEP_Reference	PREDICTED: pentatricopeptide repeat-containing protein At3g46790, chloroplastic-like [Glycine max]	1e-07	0.773632	0.225276	0.719368	0.169037	-0.0349932
Unigene8523_VfEP_Reference	#N/A	#N/A	1.63037	0.179625	1.46255	0.464781	-0.0352385
Unigene34886_VfEP_Reference	WRKY29-1 transcription factor [Brassica napus]	1e-24	1.43704	0.354487	1.38874	0.331845	-0.0357832
Unigene5870_VfEP_Reference	#N/A	#N/A	1.47722	0.30631	1.50612	0.628729	-0.0386783
Unigene39249_VfEP_Reference	#N/A	#N/A	0.83986	0.318607	0.527258	0.0833404	-0.0390771
Unigene14025_VfEP_Reference	Homeobox-leucine zipper protein ATHB-6 [Medicago truncatula] >gi|355510041|gb|AES91183.1| Homeobox-leucine zipper protein ATHB-6 [Medicago truncatula]	1e-85	1.29949	0.130535	1.15749	0.440822	-0.0479005
Unigene12441_VfEP_Reference	#N/A	#N/A	0.712175	0.283828	0.612039	0.184234	-0.0497565
Unigene12491_VfEP_Reference	#N/A	#N/A	0.611491	0.0883635	0.561764	0.0167804	-0.0507438
Unigene36105_VfEP_Reference	#N/A	#N/A	0.672909	0.113387	0.667851	0.205981	-0.05209
Unigene7619_VfEP_Reference	#N/A	#N/A	1.89099	0.156573	1.77081	0.430252	-0.0534011
Unigene38854_VfEP_Reference	#N/A	#N/A	0.51514	0.0939748	0.541607	0.20573	-0.0543641
Unigene37121_VfEP_Reference	#N/A	#N/A	2.27968	0.813859	1.26943	0.435706	-0.0545351
Unigene31234_VfEP_Reference	#N/A	#N/A	1.47767	0.534721	1.07005	0.198805	-0.0549962
CL6859.Contig9_VfEP_Reference	uncharacterized protein LOC100808990 [Glycine max]	5e-118	28.3842	4.30525	26.0285	1.96444	-0.062087
Unigene6226_VfEP_Reference	#N/A	#N/A	0.903422	0.186092	0.807803	0.0672965	-0.0634877
CL1650.Contig1_VfEP_Reference	ADP-ribosylation factor GTPase-activating protein [Medicago truncatula] >gi|355524611|gb|AET05065.1| ADP-ribosylation factor GTPase-activating protein [Medicago truncatula]	4e-133	0.665435	0.155741	0.555334	0.161254	-0.063804
Unigene22387_VfEP_Reference	unknown [Lotus japonicus]	4e-25	7.75027	2.29549	6.2222	0.884042	-0.063828
CL4697.Contig1_VfEP_Reference	hypothetical protein VITISV_003499 [Vitis vinifera]	3e-27	0.642875	0.0790956	0.646209	0.189453	-0.064905
Unigene9380_VfEP_Reference	PREDICTED: receptor-like protein kinase HSL1-like [Glycine max]	5e-14	9.96669	3.06552	6.18379	1.24088	-0.0649563
Unigene6133_VfEP_Reference	hypothetical protein MTR_7g088460 [Medicago truncatula] >gi|355499880|gb|AES81083.1| hypothetical protein MTR_7g088460 [Medicago truncatula]	3e-09	0.895154	0.171738	0.718127	0.377625	-0.065467
CL3415.Contig3_VfEP_Reference	unknown [Medicago truncatula]	4e-30	1.72235	0.579844	1.25348	0.995322	-0.0709325
Unigene16035_VfEP_Reference	#N/A	#N/A	1.72576	0.268336	1.4413	0.311278	-0.071245
Unigene7733_VfEP_Reference	#N/A	#N/A	0.622303	0.0656254	0.610996	0.310744	-0.0725671
Unigene23839_VfEP_Reference	GDSL esterase/lipase [Medicago truncatula] >gi|355482776|gb|AES63979.1| GDSL esterase/lipase [Medicago truncatula]	5e-117	4.92968	0.355871	4.74353	0.871152	-0.0737799
Unigene4235_VfEP_Reference	#N/A	#N/A	0.795265	0.189373	0.646498	0.131009	-0.0745617
Unigene12582_VfEP_Reference	#N/A	#N/A	0.904525	0.154824	0.859273	0.202989	-0.0747301
Unigene6175_VfEP_Reference	PREDICTED: wall-associated receptor kinase 2-like [Glycine max]	7e-12	0.847819	0.272046	0.526329	0.187208	-0.0752511
Unigene26791_VfEP_Reference	Nuclear migration protein nudC [Medicago truncatula] >gi|355477573|gb|AES58776.1| Nuclear migration protein nudC [Medicago truncatula]	4e-07	1.90555	0.632858	1.37267	0.62855	-0.0797659
Unigene10841_VfEP_Reference	Short internode related sequence [Medicago truncatula] >gi|355518605|gb|AET00229.1| Short internode related sequence [Medicago truncatula]	8e-56	0.989366	0.247361	0.843319	0.190716	-0.0806434
Unigene16793_VfEP_Reference	#N/A	#N/A	8.19508	0.711136	7.65398	1.30091	-0.0820654
Unigene5510_VfEP_Reference	#N/A	#N/A	0.93091	0.276805	0.716883	0.130275	-0.0832499
Unigene15327_VfEP_Reference	hypothetical protein MTR_5g098580 [Medicago truncatula] >gi|355519397|gb|AET01021.1| hypothetical protein MTR_5g098580 [Medicago truncatula]	4e-55	2.68919	0.568424	2.19113	1.15306	-0.0842727
CL1846.Contig1_VfEP_Reference	PREDICTED: 6-phosphofructokinase 5, chloroplastic-like [Glycine max]	9e-128	1.96104	0.230668	1.88964	0.419386	-0.0855604
CL6172.Contig2_VfEP_Reference	Protein phosphatase 2C [Medicago truncatula] >gi|355477850|gb|AES59053.1| Protein phosphatase 2C [Medicago truncatula]	3e-172	49.5582	0.840206	46.6166	5.30379	-0.0878134
Unigene16403_VfEP_Reference	unknown [Medicago truncatula]	4e-106	10.3743	1.48494	9.33352	0.161786	-0.0893359
Unigene30663_VfEP_Reference	#N/A	#N/A	2.604	1.09981	1.09473	0.469957	-0.0910759
Unigene13184_VfEP_Reference	#N/A	#N/A	3.11695	0.589246	2.77944	0.280664	-0.0927446
CL7533.Contig1_VfEP_Reference	#N/A	#N/A	0.9966	0.107898	0.942638	0.14419	-0.092751
Unigene31747_VfEP_Reference	#N/A	#N/A	1.17127	0.661161	0.70933	0.143353	-0.100061
CL2654.Contig2_VfEP_Reference	Sodium-coupled neutral amino acid transporter [Medicago truncatula] >gi|355490066|gb|AES71269.1| Sodium-coupled neutral amino acid transporter [Medicago truncatula]	8e-42	1.56984	0.16968	1.36494	0.428842	-0.100595
CL2572.Contig3_VfEP_Reference	Alpha-expansin [Medicago truncatula] >gi|355496272|gb|AES77475.1| Alpha-expansin [Medicago truncatula]	4e-141	36.068	3.33785	32.5644	4.33603	-0.101808
Unigene16831_VfEP_Reference	Pentatricopeptide repeat-containing protein [Medicago truncatula] >gi|355523248|gb|AET03702.1| Pentatricopeptide repeat-containing protein [Medicago truncatula]	0	0.995725	0.121427	0.920261	0.179497	-0.1036
Unigene18303_VfEP_Reference	#N/A	#N/A	2.48241	0.126139	2.30085	0.76464	-0.116395
Unigene11949_VfEP_Reference	#N/A	#N/A	1.01999	0.14601	0.985911	0.380917	-0.117304
Unigene31488_VfEP_Reference	#N/A	#N/A	1.2135	0.104905	1.08891	0.197919	-0.118997
Unigene15903_VfEP_Reference	uncharacterized protein LOC100815307 precursor [Glycine max]	3e-75	5.98276	1.67205	4.69144	1.64411	-0.123536
Unigene39211_VfEP_Reference	#N/A	#N/A	0.637225	0.0786501	0.575376	0.138485	-0.125608
CL285.Contig4_VfEP_Reference	PREDICTED: uncharacterized protein LOC100811625 [Glycine max]	2e-97	2.11661	0.351246	1.78781	0.114138	-0.12635
CL2528.Contig2_VfEP_Reference	predicted protein [Populus trichocarpa] >gi|222844789|gb|EEE82336.1| predicted protein [Populus trichocarpa]	6e-24	0.75634	0.298186	0.652725	0.262488	-0.13162
Unigene35426_VfEP_Reference	#N/A	#N/A	0.782811	0.0587929	0.719054	0.130425	-0.139032
CL6903.Contig1_VfEP_Reference	hypothetical protein MTR_4g101950 [Medicago truncatula] >gi|355509842|gb|AES90984.1| hypothetical protein MTR_4g101950 [Medicago truncatula]	0	7.49065	0.153064	6.83445	1.01838	-0.139835
CL3912.Contig1_VfEP_Reference	#N/A	#N/A	4.77781	0.706242	4.16491	0.263242	-0.141617
Unigene3676_VfEP_Reference	#N/A	#N/A	1.44293	0.21054	1.22327	0.234536	-0.142052
CL4719.Contig1_VfEP_Reference	Coiled-coil domain-containing protein 109A [Medicago truncatula] >gi|355517428|gb|AES99051.1| Coiled-coil domain-containing protein 109A [Medicago truncatula]	1e-66	1.19859	0.167769	1.03406	0.0496275	-0.144536
Unigene12069_VfEP_Reference	#N/A	#N/A	0.962938	0.199515	0.756489	0.394385	-0.14531
Unigene15756_VfEP_Reference	#N/A	#N/A	6.28226	2.38869	2.65212	0.631824	-0.145522
Unigene31185_VfEP_Reference	#N/A	#N/A	1.6708	0.432611	1.27109	0.0742924	-0.145708
CL3385.Contig1_VfEP_Reference	PREDICTED: uncharacterized protein LOC100808151 [Glycine max]	0	2.97166	0.538428	2.81618	0.976462	-0.147912
CL8618.Contig1_VfEP_Reference	hypothetical protein MTR_4g018880 [Medicago truncatula] >gi|355505852|gb|AES86994.1| hypothetical protein MTR_4g018880 [Medicago truncatula] >gi|388491676|gb|AFK33904.1| unknown [Medicago truncatula]	1e-85	5.88015	0.331512	5.3069	1.78155	-0.149127
Unigene30338_VfEP_Reference	Cysteine-rich receptor-like protein kinase [Medicago truncatula] >gi|355478347|gb|AES59550.1| Cysteine-rich receptor-like protein kinase [Medicago truncatula]	1e-103	8.86619	3.41467	6.25661	2.62368	-0.151008
Unigene5695_VfEP_Reference	#N/A	#N/A	1.12656	0.20216	0.850631	0.363689	-0.155147
Unigene14425_VfEP_Reference	#N/A	#N/A	2.28988	0.747377	1.47985	0.7598	-0.156983
Unigene33168_VfEP_Reference	PREDICTED: epoxide hydrolase 2-like [Glycine max]	1e-129	0.84657	0.2489	0.471132	0.223305	-0.160671
Unigene38406_VfEP_Reference	#N/A	#N/A	0.578587	0.071186	0.473614	0.112767	-0.161849
Unigene22136_VfEP_Reference	#N/A	#N/A	3.74656	0.645245	3.52629	1.03945	-0.164691
Unigene22137_VfEP_Reference	uncharacterized protein LOC100787007 [Glycine max]	7e-06	0.712103	0.278198	0.766158	0.393241	-0.165052
Unigene16168_VfEP_Reference	#N/A	#N/A	0.562684	0.0725679	0.506599	0.226767	-0.167542
CL5138.Contig6_VfEP_Reference	hypothetical protein MTR_7g092460 [Medicago truncatula] >gi|124360125|gb|ABN08141.1| hypothetical protein MtrDRAFT_AC155881g14v1 [Medicago truncatula] >gi|355500207|gb|AES81410.1| hypothetical protein MTR_7g092460 [Medicago truncatula]	1e-38	0.968756	0.103867	0.815832	0.181512	-0.168464
CL591.Contig1_VfEP_Reference	#N/A	#N/A	0.922017	0.133477	0.856131	0.340664	-0.169003
Unigene22906_VfEP_Reference	#N/A	#N/A	0.829911	0.177736	0.662763	0.0822633	-0.17245
Unigene6366_VfEP_Reference	#N/A	#N/A	2.33857	0.598708	1.6816	0.301433	-0.172552
Unigene7076_VfEP_Reference	PREDICTED: putative E3 ubiquitin-protein ligase RING1a-like [Glycine max]	4e-44	2.58831	0.728709	2.07375	0.227385	-0.172681
Unigene1997_VfEP_Reference	#N/A	#N/A	0.881334	0.0332099	0.755719	0.352821	-0.173085
Unigene31752_VfEP_Reference	#N/A	#N/A	1.41548	0.387173	1.08979	0.145469	-0.174527
Unigene21352_VfEP_Reference	#N/A	#N/A	0.85957	0.281452	0.833517	0.380788	-0.176068
Unigene31301_VfEP_Reference	#N/A	#N/A	2.20937	0.349639	1.96653	0.639525	-0.177898
CL1484.Contig6_VfEP_Reference	Receptor protein kinase-like protein [Medicago truncatula] >gi|355517750|gb|AES99373.1| Receptor protein kinase-like protein [Medicago truncatula]	8e-45	1.67365	0.707208	0.677796	0.249591	-0.181985
Unigene30019_VfEP_Reference	PREDICTED: transcription factor MYB3-like [Glycine max]	2e-30	7.14571	1.06542	6.60395	2.71848	-0.18383
Unigene10598_VfEP_Reference	#N/A	#N/A	2.60399	1.13507	2.26002	0.891915	-0.184649
CL4134.Contig1_VfEP_Reference	#N/A	#N/A	0.710116	0.119197	0.68695	0.276251	-0.185395
Unigene2671_VfEP_Reference	#N/A	#N/A	1.01383	0.270889	0.82492	0.152812	-0.189949
Unigene16808_VfEP_Reference	hypothetical protein VOLCADRAFT_115755 [Volvox carteri f. nagariensis] >gi|300268991|gb|EFJ53171.1| hypothetical protein VOLCADRAFT_115755 [Volvox carteri f. nagariensis]	3e-06	0.775779	0.17964	0.616128	0.0184043	-0.190252
Unigene37580_VfEP_Reference	MYB transcription factor MYB56 [Glycine max] >gi|110931656|gb|ABH02827.1| MYB transcription factor MYB56 [Glycine max]	2e-16	2.73866	0.425606	2.1761	0.56599	-0.19203
CL9736.Contig1_VfEP_Reference	unknown [Medicago truncatula]	4e-71	5.44672	1.18024	4.73207	1.29742	-0.1932
Unigene6434_VfEP_Reference	#N/A	#N/A	0.991564	0.131156	0.81731	0.0954781	-0.193304
Unigene30402_VfEP_Reference	Cysteine-rich receptor-like protein kinase [Medicago truncatula] >gi|355515861|gb|AES97484.1| Cysteine-rich receptor-like protein kinase [Medicago truncatula]	3e-31	3.1164	1.01653	1.61171	0.449534	-0.194068
Unigene12939_VfEP_Reference	WRKY transcription factor [Medicago truncatula] >gi|355496158|gb|AES77361.1| WRKY transcription factor [Medicago truncatula]	1e-36	1.43077	0.409339	0.807918	0.347731	-0.194482
Unigene12498_VfEP_Reference	unnamed protein product [Vitis vinifera]	5e-12	7.49361	2.31878	4.77065	1.47243	-0.195895
Unigene16102_VfEP_Reference	PREDICTED: probable WRKY transcription factor 28-like [Glycine max]	5e-108	45.8099	4.96419	41.3065	12.1476	-0.196776
Unigene24787_VfEP_Reference	PREDICTED: high affinity nitrate transporter 2.5-like [Glycine max]	0	7.83928	2.69252	6.90849	3.55181	-0.197176
Unigene34570_VfEP_Reference	#N/A	#N/A	1.02741	0.168955	0.833375	0.324344	-0.197625
Unigene8116_VfEP_Reference	#N/A	#N/A	0.870532	0.13961	0.674534	0.117718	-0.200539
Unigene32103_VfEP_Reference	#N/A	#N/A	0.691021	0.0951668	0.609176	0.167771	-0.200564
CL6562.Contig1_VfEP_Reference	PREDICTED: uncharacterized protein LOC100804594 [Glycine max]	3e-17	0.926107	0.151382	0.67572	0.338165	-0.201167
Unigene14342_VfEP_Reference	#N/A	#N/A	1.58848	0.317046	1.19795	0.169585	-0.201627
CL8702.Contig5_VfEP_Reference	hypothetical protein MTR_7g065290 [Medicago truncatula] >gi|217075570|gb|ACJ86145.1| unknown [Medicago truncatula] >gi|355498189|gb|AES79392.1| hypothetical protein MTR_7g065290 [Medicago truncatula] >gi|388504654|gb|AFK40393.1| unknown [Medicago truncatula]	6e-91	95.3086	17.0345	82.8322	20.9121	-0.202561
CL1484.Contig4_VfEP_Reference	Receptor-like protein kinase [Medicago truncatula] >gi|355519201|gb|AET00825.1| Receptor-like protein kinase [Medicago truncatula]	2e-16	1.3385	0.592169	0.731784	0.25305	-0.204274
Unigene14881_VfEP_Reference	#N/A	#N/A	0.704322	0.0355489	0.596798	0.129967	-0.205155
Unigene33475_VfEP_Reference	#N/A	#N/A	0.744108	0.166177	0.630412	0.265386	-0.207639
CL4098.Contig2_VfEP_Reference	#N/A	#N/A	8.55669	0.893066	7.34332	1.03756	-0.208296
Unigene3847_VfEP_Reference	PREDICTED: putative ribonuclease H protein At1g65750-like [Fragaria vesca subsp. vesca]	1e-44	0.971011	0.171826	0.853226	0.324496	-0.20879
CL2791.Contig3_VfEP_Reference	#N/A	#N/A	1.37923	0.17294	1.22871	0.293566	-0.213676
Unigene32452_VfEP_Reference	#N/A	#N/A	1.09234	0.212428	0.870311	0.106741	-0.216027
Unigene41239_VfEP_Reference	#N/A	#N/A	1.44578	0.56879	1.42169	0.740786	-0.216525
Unigene13417_VfEP_Reference	#N/A	#N/A	0.671273	0.016755	0.578676	0.0474524	-0.217705
Unigene17079_VfEP_Reference	#N/A	#N/A	1.20863	0.248522	0.838487	0.323427	-0.21851
Unigene35680_VfEP_Reference	#N/A	#N/A	0.629264	0.0687219	0.54257	0.0733285	-0.219534
Unigene14558_VfEP_Reference	#N/A	#N/A	0.996105	0.327494	0.653232	0.189995	-0.220238
Unigene1163_VfEP_Reference	#N/A	#N/A	0.857635	0.207514	0.687953	0.131639	-0.230221
Unigene23707_VfEP_Reference	#N/A	#N/A	1.27026	0.286331	0.918813	0.181251	-0.23087
Unigene57_VfEP_Reference	Beta-galactosidase [Medicago truncatula] >gi|355486266|gb|AES67469.1| Beta-galactosidase [Medicago truncatula]	9e-06	0.653671	0.0840731	0.537917	0.194535	-0.230882
CL6768.Contig1_VfEP_Reference	Wall-associated receptor kinase [Medicago truncatula] >gi|87162753|gb|ABD28548.1| Protein kinase; Type I EGF [Medicago truncatula] >gi|355482322|gb|AES63525.1| Wall-associated receptor kinase [Medicago truncatula]	1e-17	2.8526	0.476004	2.76501	1.4814	-0.230929
Unigene11154_VfEP_Reference	#N/A	#N/A	1.76668	0.420927	1.34345	0.426825	-0.231057
Unigene15745_VfEP_Reference	#N/A	#N/A	1.66536	0.559006	1.12494	0.215072	-0.232727
Unigene34516_VfEP_Reference	#N/A	#N/A	0.726064	0.100173	0.576725	0.0756592	-0.233789
Unigene14209_VfEP_Reference	#N/A	#N/A	2.49177	0.927764	1.70279	0.176045	-0.23396
Unigene13743_VfEP_Reference	uncharacterized protein LOC100808308 precursor [Glycine max]	2e-38	18.021	3.05667	15.1447	3.56044	-0.238428
Unigene25819_VfEP_Reference	Serine/threonine protein kinase AFC2 [Medicago truncatula] >gi|355490197|gb|AES71400.1| Serine/threonine protein kinase AFC2 [Medicago truncatula]	8e-143	16.4597	0.866676	13.7877	0.635933	-0.24185
CL3380.Contig2_VfEP_Reference	R2R3-MYB transcription factor [Medicago truncatula] >gi|355488716|gb|AES69919.1| R2R3-MYB transcription factor [Medicago truncatula]	2e-130	110.605	17.7337	90.3548	10.8759	-0.242779
Unigene5033_VfEP_Reference	#N/A	#N/A	0.781112	0.232427	0.634297	0.146546	-0.242814
Unigene38788_VfEP_Reference	PREDICTED: pentatricopeptide repeat-containing protein At3g46790, chloroplastic-like [Glycine max]	2e-08	0.85259	0.231408	0.736811	0.281542	-0.243421
Unigene8193_VfEP_Reference	#N/A	#N/A	0.95683	0.260071	0.556993	0.27852	-0.244616
Unigene34418_VfEP_Reference	#N/A	#N/A	0.596001	0.0457413	0.539171	0.279934	-0.249418
Unigene30124_VfEP_Reference	#N/A	#N/A	14.1823	3.0486	11.1627	2.19083	-0.250468
Unigene12085_VfEP_Reference	#N/A	#N/A	1.49372	0.410121	1.02237	0.168692	-0.254404
Unigene4645_VfEP_Reference	#N/A	#N/A	1.60164	0.292328	1.22331	0.358485	-0.255717
Unigene12838_VfEP_Reference	#N/A	#N/A	0.743007	0.111682	0.673596	0.265287	-0.260648
CL2243.Contig2_VfEP_Reference	#N/A	#N/A	1.11031	0.38799	0.598499	0.24374	-0.260667
CL4882.Contig3_VfEP_Reference	#N/A	#N/A	1.41526	0.413756	0.941885	0.0583688	-0.26327
Unigene30822_VfEP_Reference	#N/A	#N/A	1.80016	0.419576	1.5073	0.460979	-0.264996
Unigene32754_VfEP_Reference	#N/A	#N/A	1.16665	0.109428	0.972685	0.120604	-0.266886
Unigene17551_VfEP_Reference	#N/A	#N/A	1.01809	0.326598	0.585373	0.216111	-0.267643
Unigene8792_VfEP_Reference	Immunoglobulin G binding protein A [Medicago truncatula] >gi|355510340|gb|AES91482.1| Immunoglobulin G binding protein A [Medicago truncatula]	2e-32	1.24504	0.307394	0.845061	0.21243	-0.2692
Unigene36744_VfEP_Reference	#N/A	#N/A	0.667295	0.0927202	0.540104	0.0729952	-0.272101
Unigene30304_VfEP_Reference	PREDICTED: putative ribonuclease H protein At1g65750-like [Glycine max]	3e-29	7.64451	2.06735	6.86484	2.60124	-0.274824
Unigene35378_VfEP_Reference	#N/A	#N/A	0.675853	0.0829155	0.567031	0.303765	-0.277202
Unigene31643_VfEP_Reference	#N/A	#N/A	1.81637	0.441126	1.25941	0.308116	-0.279733
Unigene250_VfEP_Reference	#N/A	#N/A	1.88158	0.547088	1.10932	0.353517	-0.280147
CL7948.Contig1_VfEP_Reference	PREDICTED: uncharacterized protein LOC100811161 [Glycine max]	6e-37	1.42048	0.470306	0.99925	0.405842	-0.281001
Unigene16967_VfEP_Reference	hypothetical protein MTR_7g033080 [Medicago truncatula] >gi|355497342|gb|AES78545.1| hypothetical protein MTR_7g033080 [Medicago truncatula]	1e-49	25.7045	1.25426	21.0024	0.656085	-0.287778
Unigene36120_VfEP_Reference	#N/A	#N/A	0.800548	0.172754	0.639903	0.112873	-0.289193
Unigene23416_VfEP_Reference	NAC domain-containing protein [Medicago truncatula] >gi|124360744|gb|ABN08721.1| No apical meristem (NAM) protein [Medicago truncatula] >gi|355482704|gb|AES63907.1| NAC domain-containing protein [Medicago truncatula]	2e-129	2.52724	1.12965	2.76242	2.03571	-0.290368
Unigene30859_VfEP_Reference	#N/A	#N/A	0.864458	0.0248917	0.707726	0.130325	-0.290816
Unigene34160_VfEP_Reference	#N/A	#N/A	1.01721	0.306536	0.720345	0.0559324	-0.291229
Unigene8345_VfEP_Reference	Reticuline oxidase-like protein [Medicago truncatula] >gi|87240745|gb|ABD32603.1| FAD linked oxidase, N-terminal [Medicago truncatula] >gi|355509298|gb|AES90440.1| Reticuline oxidase-like protein [Medicago truncatula]	1e-26	5.94308	4.49148	0.780841	0.196518	-0.297312
Unigene31822_VfEP_Reference	6-phosphofructokinase [Medicago truncatula] >gi|355514425|gb|AES96048.1| 6-phosphofructokinase [Medicago truncatula]	2e-58	1.97595	0.19906	1.55447	0.101267	-0.299291
Unigene31214_VfEP_Reference	#N/A	#N/A	1.29418	0.315769	0.737052	0.240653	-0.300478
Unigene7213_VfEP_Reference	Universal stress protein A-like protein [Medicago truncatula] >gi|355492988|gb|AES74191.1| Universal stress protein A-like protein [Medicago truncatula]	5e-93	0.866909	0.228521	0.681704	0.135407	-0.302572
Unigene31042_VfEP_Reference	2-succinylbenzoate-CoA ligase [Medicago truncatula] >gi|355517443|gb|AES99066.1| 2-succinylbenzoate-CoA ligase [Medicago truncatula]	3e-28	1.8786	0.395362	1.30242	0.135771	-0.305599
Unigene15612_VfEP_Reference	unknown [Medicago truncatula]	1e-112	3.95914	0.853236	2.57521	0.814244	-0.307091
Unigene4233_VfEP_Reference	PREDICTED: probable leucine-rich repeat receptor-like serine/threonine-protein kinase At3g14840-like [Glycine max]	2e-26	1.01802	0.0951998	0.816714	0.204213	-0.307913
Unigene7375_VfEP_Reference	hypothetical protein PRUPE_ppa015539mg [Prunus persica]	1e-47	3.21216	1.13998	2.23806	0.932664	-0.309332
Unigene31657_VfEP_Reference	#N/A	#N/A	1.55522	0.242812	1.11904	0.387523	-0.309739
CL7004.Contig1_VfEP_Reference	amino acid permease AAP4 [Vicia faba var. minor]	1e-27	15.7116	6.53304	10.3612	3.41369	-0.313677
Unigene4308_VfEP_Reference	#N/A	#N/A	0.847754	0.0780248	0.721191	0.349426	-0.314693
Unigene18466_VfEP_Reference	#N/A	#N/A	1.67873	0.450217	1.25683	0.329333	-0.316321
Unigene16532_VfEP_Reference	#N/A	#N/A	3.15834	1.25911	1.11809	0.333684	-0.316393
Unigene2927_VfEP_Reference	#N/A	#N/A	0.844539	0.087132	0.665583	0.134512	-0.31741
CL8535.Contig1_VfEP_Reference	hypothetical protein MTR_8g107030 [Medicago truncatula] >gi|355525113|gb|AET05567.1| hypothetical protein MTR_8g107030 [Medicago truncatula]	2e-154	2.60595	0.682477	1.88395	0.088772	-0.321963
CL9884.Contig2_VfEP_Reference	Pectinesterase [Medicago truncatula] >gi|355491286|gb|AES72489.1| Pectinesterase [Medicago truncatula]	0	4.60305	1.60599	2.8336	0.320972	-0.324025
Unigene32207_VfEP_Reference	#N/A	#N/A	1.09556	0.22003	0.798975	0.211474	-0.326771
Unigene13885_VfEP_Reference	PREDICTED: RING-H2 finger protein ATL3-like [Glycine max]	1e-54	0.705085	0.189246	0.535186	0.133865	-0.331296
Unigene41206_VfEP_Reference	#N/A	#N/A	0.934597	0.267073	0.657612	0.0549906	-0.331374
Unigene4298_VfEP_Reference	#N/A	#N/A	0.960141	0.294742	0.568063	0.152487	-0.333591
Unigene38221_VfEP_Reference	#N/A	#N/A	1.02356	0.12928	0.829495	0.373633	-0.335422
Unigene5663_VfEP_Reference	#N/A	#N/A	1.04275	0.158665	0.755124	0.226139	-0.335805
Unigene14700_VfEP_Reference	#N/A	#N/A	2.05964	0.643746	1.01143	0.269366	-0.33949
Unigene32482_VfEP_Reference	#N/A	#N/A	0.892811	0.0411297	0.68322	0.37935	-0.342667
Unigene15270_VfEP_Reference	#N/A	#N/A	0.739064	0.152249	0.582788	0.14619	-0.34371
Unigene1054_VfEP_Reference	Formin-like protein [Medicago truncatula] >gi|355514763|gb|AES96386.1| Formin-like protein [Medicago truncatula]	0	9.0342	2.50237	7.03631	2.49677	-0.347152
Unigene30664_VfEP_Reference	#N/A	#N/A	3.42405	0.273979	2.64568	0.501805	-0.347748
Unigene26255_VfEP_Reference	#N/A	#N/A	1.92354	0.280026	1.42955	0.119926	-0.347874
Unigene3357_VfEP_Reference	hypothetical protein MTR_5g063260 [Medicago truncatula] >gi|355516402|gb|AES98025.1| hypothetical protein MTR_5g063260 [Medicago truncatula]	1e-35	0.977223	0.13155	0.798004	0.286117	-0.350827
Unigene31613_VfEP_Reference	#N/A	#N/A	1.33339	0.0950762	1.04418	0.109093	-0.351746
Unigene5820_VfEP_Reference	#N/A	#N/A	0.93006	0.10908	0.738689	0.129926	-0.351874
CL965.Contig1_VfEP_Reference	F-box/FBD/LRR-repeat protein [Medicago truncatula] >gi|355478591|gb|AES59794.1| F-box/FBD/LRR-repeat protein [Medicago truncatula]	1e-09	1.34701	0.400971	0.749967	0.331131	-0.355087
Unigene20844_VfEP_Reference	PREDICTED: protein yippee-like At4g27745-like [Glycine max]	1e-10	1.6335	0.265689	1.24775	0.137405	-0.355204
Unigene24432_VfEP_Reference	Arylacetamide deacetylase [Medicago truncatula] >gi|355503358|gb|AES84561.1| Arylacetamide deacetylase [Medicago truncatula]	1e-167	8.46335	3.24305	4.8663	0.74077	-0.358448
Unigene39519_VfEP_Reference	uncharacterized protein LOC100777968 [Glycine max]	1e-46	1.20747	0.275289	0.838456	0.099389	-0.358556
Unigene9381_VfEP_Reference	PREDICTED: receptor-like protein kinase HSL1-like [Glycine max]	2e-30	8.19686	2.59772	4.10235	1.01601	-0.366059
Unigene28516_VfEP_Reference	#N/A	#N/A	0.866866	0.184833	0.627129	0.0390567	-0.369149
Unigene36004_VfEP_Reference	NBS-LRR resistance-like protein 4G [Medicago truncatula] >gi|355521849|gb|AET02303.1| NBS-LRR resistance-like protein 4G [Medicago truncatula]	2e-32	0.92733	0.254084	0.538793	0.0766302	-0.373185
CL5870.Contig2_VfEP_Reference	PREDICTED: beta-glucosidase 18-like [Glycine max]	0	11.6537	1.1375	8.98233	1.78377	-0.373211
Unigene32496_VfEP_Reference	#N/A	#N/A	0.9522	0.0768249	0.750868	0.229679	-0.373265
Unigene34929_VfEP_Reference	#N/A	#N/A	0.979462	0.0901468	0.734917	0.346375	-0.376432
Unigene13964_VfEP_Reference	#N/A	#N/A	0.989228	0.185202	0.675651	0.273736	-0.379052
Unigene3864_VfEP_Reference	#N/A	#N/A	1.14554	0.366304	0.672704	0.233446	-0.379112
Unigene12147_VfEP_Reference	PREDICTED: uncharacterized protein LOC100811625 [Glycine max]	1e-17	1.49381	0.524078	0.89016	0.315035	-0.380318
Unigene3886_VfEP_Reference	F-box/WD repeat-containing protein 1A [Medicago truncatula] >gi|355484784|gb|AES65987.1| F-box/WD repeat-containing protein 1A [Medicago truncatula]	3e-65	2.09954	0.0929316	1.65167	0.633857	-0.381004
Unigene30445_VfEP_Reference	#N/A	#N/A	1.27229	0.25903	0.72697	0.369629	-0.383238
Unigene10142_VfEP_Reference	#N/A	#N/A	1.01423	0.408077	0.487303	0.16859	-0.388428
Unigene39939_VfEP_Reference	PREDICTED: uncharacterized protein LOC100809647 [Glycine max]	9e-12	0.834138	0.26753	0.476449	0.140161	-0.390208
Unigene4085_VfEP_Reference	#N/A	#N/A	0.982338	0.221429	0.753628	0.358711	-0.395078
CL2418.Contig3_VfEP_Reference	#N/A	#N/A	9.64752	5.04476	5.90333	1.76538	-0.39542
CL3295.Contig6_VfEP_Reference	#N/A	#N/A	2.45223	0.424838	1.97785	0.77408	-0.398285
CL638.Contig5_VfEP_Reference	low-molecular-weight glutenin subunit group 12 type VI [Triticum aestivum]	7e-06	27.0611	6.99067	18.1485	0.908263	-0.400893
Unigene22092_VfEP_Reference	#N/A	#N/A	0.88375	0.156384	0.632663	0.0137577	-0.402633
Unigene17767_VfEP_Reference	#N/A	#N/A	3.53324	0.419683	2.62912	1.10513	-0.403712
Unigene9123_VfEP_Reference	#N/A	#N/A	1.2209	0.159838	0.878986	0.275635	-0.406004
Unigene35681_VfEP_Reference	PREDICTED: pentatricopeptide repeat-containing protein At3g57430, chloroplastic-like [Glycine max]	3e-38	0.586724	0.18264	0.584329	0.356016	-0.406224
Unigene7003_VfEP_Reference	#N/A	#N/A	4.25236	0.384886	3.244	0.56867	-0.408067
CL486.Contig6_VfEP_Reference	#N/A	#N/A	10.1871	3.03758	5.19396	0.760083	-0.408337
CL256.Contig2_VfEP_Reference	unknown [Medicago truncatula]	1e-76	45.9099	3.57581	34.7635	7.70573	-0.409219
Unigene21341_VfEP_Reference	unknown [Medicago truncatula]	5e-119	44.5237	1.34128	33.5085	4.73725	-0.412958
Unigene21443_VfEP_Reference	#N/A	#N/A	1.44649	0.218575	0.995159	0.118435	-0.418389
Unigene38918_VfEP_Reference	#N/A	#N/A	0.962761	0.176389	0.653122	0.0846639	-0.420958
Unigene24927_VfEP_Reference	Anthocyanidin 3-O-glucosyltransferase [Medicago truncatula] >gi|355518688|gb|AET00312.1| Anthocyanidin 3-O-glucosyltransferase [Medicago truncatula]	1e-25	5.99097	0.187645	4.51382	0.89269	-0.421066
Unigene31832_VfEP_Reference	#N/A	#N/A	0.690558	0.124031	0.550955	0.201578	-0.421801
CL1441.Contig2_VfEP_Reference	PREDICTED: tRNA (adenine-N(1)-)-methyltransferase catalytic subunit TRMT61A-like [Glycine max]	5e-136	5.30574	0.547304	3.85109	0.0837682	-0.423449
Unigene1852_VfEP_Reference	#N/A	#N/A	0.760267	0.12035	0.527736	0.0207764	-0.425158
Unigene14024_VfEP_Reference	Homeobox-leucine zipper protein ATHB-6 [Medicago truncatula] >gi|355510041|gb|AES91183.1| Homeobox-leucine zipper protein ATHB-6 [Medicago truncatula]	9e-43	1.53917	0.255412	1.00371	0.457629	-0.425253
Unigene4012_VfEP_Reference	#N/A	#N/A	0.814415	0.0692138	0.633742	0.209404	-0.427379
Unigene31954_VfEP_Reference	#N/A	#N/A	1.35621	0.182859	0.988898	0.314656	-0.427757
CL8600.Contig3_VfEP_Reference	unknown [Medicago truncatula]	5e-75	1.41869	0.0269576	1.05239	0.0972611	-0.431222
CL3415.Contig2_VfEP_Reference	unknown [Medicago truncatula] >gi|388507540|gb|AFK41836.1| unknown [Medicago truncatula]	4e-95	4.15828	1.30184	2.73763	1.41804	-0.432027
Unigene41481_VfEP_Reference	#N/A	#N/A	0.676649	0.129825	0.60157	0.346461	-0.435806
Unigene15118_VfEP_Reference	#N/A	#N/A	1.73752	0.421886	1.05471	0.531861	-0.436978
CL3380.Contig3_VfEP_Reference	PREDICTED: myb-related protein 306-like [Cucumis sativus]	1e-48	22.7384	2.0816	16.6676	2.41087	-0.438835
CL2433.Contig2_VfEP_Reference	PREDICTED: uncharacterized protein LOC100784078 [Glycine max]	3e-139	1.2702	0.281675	0.804841	0.132944	-0.439457
Unigene39070_VfEP_Reference	#N/A	#N/A	0.824117	0.186262	0.553044	0.0782817	-0.440239
Unigene20977_VfEP_Reference	nodulin26-like intrinsic protein [Pisum sativum]	2e-143	3.12151	1.16975	1.79957	0.318927	-0.440477
Unigene12338_VfEP_Reference	#N/A	#N/A	0.735828	0.0517433	0.555501	0.19398	-0.443153
Unigene3381_VfEP_Reference	#N/A	#N/A	0.940917	0.14738	0.641617	0.0854923	-0.446649
Unigene13021_VfEP_Reference	hypothetical protein MTR_7g109260 [Medicago truncatula] >gi|355500960|gb|AES82163.1| hypothetical protein MTR_7g109260 [Medicago truncatula]	1e-55	0.994739	0.166904	0.607409	0.201082	-0.449024
Unigene8462_VfEP_Reference	#N/A	#N/A	1.16878	0.248209	0.989143	0.464448	-0.451464
Unigene16428_VfEP_Reference	Soluble inorganic pyrophosphatase [Medicago truncatula] >gi|355503802|gb|AES85005.1| Soluble inorganic pyrophosphatase [Medicago truncatula]	6e-101	4.29552	0.434112	3.15002	0.511877	-0.453867
Unigene22105_VfEP_Reference	PREDICTED: disease resistance protein RPM1-like [Glycine max]	4e-12	2.41942	0.0619818	1.74798	0.30258	-0.454153
Unigene30912_VfEP_Reference	#N/A	#N/A	1.94934	0.499777	1.22594	0.313394	-0.456654
Unigene13055_VfEP_Reference	#N/A	#N/A	1.28595	0.220111	0.756344	0.334026	-0.460836
Unigene8899_VfEP_Reference	#N/A	#N/A	2.14761	0.36665	1.56904	0.365202	-0.462992
Unigene10548_VfEP_Reference	#N/A	#N/A	1.10308	0.275861	0.725414	0.09804	-0.463346
Unigene12070_VfEP_Reference	#N/A	#N/A	1.10054	0.273405	0.606445	0.231204	-0.466601
Unigene20898_VfEP_Reference	#N/A	#N/A	1.07553	0.197848	0.788154	0.298164	-0.466716
CL3601.Contig1_VfEP_Reference	Transcription factor bHLH130 [Medicago truncatula] >gi|355481513|gb|AES62716.1| Transcription factor bHLH130 [Medicago truncatula]	4e-24	3.23579	0.209963	2.35578	0.295786	-0.468048
Unigene31950_VfEP_Reference	#N/A	#N/A	0.766105	0.284082	0.441883	0.23203	-0.471817
CL6808.Contig2_VfEP_Reference	#N/A	#N/A	1.70914	0.73144	0.674061	0.116422	-0.472106
CL1706.Contig1_VfEP_Reference	#N/A	#N/A	2.89979	0.833008	1.80818	0.260284	-0.472691
Unigene32344_VfEP_Reference	#N/A	#N/A	1.19004	0.42133	0.663097	0.0699752	-0.473458
Unigene35561_VfEP_Reference	#N/A	#N/A	0.980868	0.0949344	0.733329	0.206781	-0.473766
Unigene39671_VfEP_Reference	Protein kinase-like protein [Medicago truncatula] >gi|355517392|gb|AES99015.1| Protein kinase-like protein [Medicago truncatula]	2e-32	1.23859	0.127371	0.939449	0.318371	-0.475838
Unigene10597_VfEP_Reference	#N/A	#N/A	2.48565	0.592049	1.84037	0.581623	-0.478777
Unigene13562_VfEP_Reference	hypothetical protein PRUPE_ppa014074mg [Prunus persica]	1e-22	14.8303	0.284373	10.598	1.21868	-0.480168
Unigene16010_VfEP_Reference	#N/A	#N/A	1.10883	0.128536	0.776258	0.0703034	-0.481757
Unigene29715_VfEP_Reference	hypothetical protein MTR_4g118810 [Medicago truncatula] >gi|355510639|gb|AES91781.1| hypothetical protein MTR_4g118810 [Medicago truncatula]	1e-79	208.259	53.9514	131.551	16.5458	-0.483219
CL1661.Contig1_VfEP_Reference	Glutathione S-transferase N-terminal domain containing protein [Medicago truncatula] >gi|355480684|gb|AES61887.1| Glutathione S-transferase N-terminal domain containing protein [Medicago truncatula]	5e-104	22.4303	8.1057	10.7286	2.71892	-0.484839
Unigene38619_VfEP_Reference	Protein PAIR1 [Medicago truncatula] >gi|355521599|gb|AET02053.1| Protein PAIR1 [Medicago truncatula]	2e-10	0.908839	0.20541	0.59329	0.109572	-0.487292
Unigene36633_VfEP_Reference	PREDICTED: uncharacterized protein LOC100807161 [Glycine max]	1e-44	2.36687	0.503946	1.30628	0.848431	-0.489375
Unigene5781_VfEP_Reference	CrcB-like protein [Medicago truncatula] >gi|355490130|gb|AES71333.1| CrcB-like protein [Medicago truncatula]	7e-49	1.83017	0.793763	1.09191	0.494345	-0.489422
Unigene22040_VfEP_Reference	unnamed protein product [Vitis vinifera]	2e-10	0.815216	0.194439	0.472721	0.190101	-0.494793
Unigene36037_VfEP_Reference	#N/A	#N/A	1.02248	0.176366	0.597983	0.220926	-0.495485
Unigene32622_VfEP_Reference	#N/A	#N/A	0.828399	0.106378	0.577357	0.035957	-0.496099
Unigene23292_VfEP_Reference	hypothetical protein MTR_5g076170 [Medicago truncatula] >gi|355517440|gb|AES99063.1| hypothetical protein MTR_5g076170 [Medicago truncatula]	1e-112	45.1496	14.175	26.5066	9.06764	-0.496178
Unigene40508_VfEP_Reference	#N/A	#N/A	1.06924	0.303233	0.746075	0.203817	-0.496471
Unigene24826_VfEP_Reference	Serine/threonine protein phosphatase [Medicago truncatula] >gi|355485953|gb|AES67156.1| Serine/threonine protein phosphatase [Medicago truncatula]	2e-23	1.69439	0.52028	0.934163	0.0946725	-0.499366
Unigene17803_VfEP_Reference	#N/A	#N/A	0.679435	0.0515632	0.469743	0.249041	-0.501551
CL684.Contig2_VfEP_Reference	Carbonic anhydrase [Medicago truncatula] >gi|355514564|gb|AES96187.1| Carbonic anhydrase [Medicago truncatula]	4e-134	101.999	8.81496	70.9199	2.17638	-0.501984
Unigene19785_VfEP_Reference	#N/A	#N/A	1.40326	0.438497	0.967791	0.302693	-0.505756
Unigene3181_VfEP_Reference	#N/A	#N/A	1.66185	0.264826	1.03709	0.247473	-0.507411
Unigene31458_VfEP_Reference	#N/A	#N/A	1.78976	0.311621	1.12466	0.265693	-0.508942
CL8697.Contig1_VfEP_Reference	hypothetical protein MTR_4g115400 [Medicago truncatula] >gi|355510465|gb|AES91607.1| hypothetical protein MTR_4g115400 [Medicago truncatula]	0	7.99281	0.268964	5.57598	0.499518	-0.514633
Unigene31157_VfEP_Reference	#N/A	#N/A	1.62754	0.294389	1.0024	0.227549	-0.516608
Unigene2963_VfEP_Reference	#N/A	#N/A	0.904207	0.0748677	0.637854	0.109574	-0.519479
Unigene17684_VfEP_Reference	#N/A	#N/A	1.03402	0.305968	0.612686	0.105903	-0.520487
Unigene35016_VfEP_Reference	#N/A	#N/A	0.844083	0.0511186	0.569367	0.170788	-0.524572
Unigene32438_VfEP_Reference	#N/A	#N/A	0.825356	0.222006	0.545098	0.111464	-0.526421
Unigene39633_VfEP_Reference	PREDICTED: uncharacterized protein LOC100789964 [Glycine max]	2e-44	2.86841	1.58213	1.7007	0.73574	-0.526468
Unigene24337_VfEP_Reference	RING finger family protein [Medicago truncatula] >gi|355502026|gb|AES83229.1| RING finger family protein [Medicago truncatula]	1e-96	36.5304	11.8706	24.2939	8.96262	-0.533408
CL6763.Contig3_VfEP_Reference	#N/A	#N/A	1.03722	0.0498445	0.706651	0.232895	-0.534303
Unigene14693_VfEP_Reference	#N/A	#N/A	0.863394	0.149394	0.538596	0.104991	-0.534455
Unigene20195_VfEP_Reference	Anthranilate N-benzoyltransferase protein [Medicago truncatula] >gi|355499581|gb|AES80784.1| Anthranilate N-benzoyltransferase protein [Medicago truncatula]	0	5.84366	0.575006	3.84646	1.15443	-0.536218
Unigene29215_VfEP_Reference	copia-like retrotransposable element [Arabidopsis thaliana]	2e-16	1.93236	0.305117	1.0545	0.614587	-0.53805
Unigene18067_VfEP_Reference	#N/A	#N/A	0.6335	0.201367	0.561842	0.289541	-0.539275
Unigene31290_VfEP_Reference	#N/A	#N/A	1.70206	0.258576	1.16892	0.184764	-0.540196
Unigene21362_VfEP_Reference	#N/A	#N/A	3.78164	0.618639	2.6353	0.574671	-0.543804
Unigene14069_VfEP_Reference	#N/A	#N/A	1.28551	0.179623	0.892516	0.222061	-0.544137
Unigene18844_VfEP_Reference	#N/A	#N/A	54.0045	6.66544	32.6199	11.3776	-0.55111
Unigene7019_VfEP_Reference	#N/A	#N/A	2.03775	0.35426	1.48862	0.667011	-0.551282
Unigene11498_VfEP_Reference	#N/A	#N/A	0.5991	0.179261	0.445739	0.232359	-0.553771
Unigene8407_VfEP_Reference	PREDICTED: endoribonuclease Dicer homolog 1-like [Glycine max]	3e-06	1.55387	0.215671	1.07789	0.654003	-0.558563
CL8370.Contig1_VfEP_Reference	hypothetical protein VITISV_024991 [Vitis vinifera]	2e-38	1.71236	0.40102	0.99124	0.246324	-0.563805
CL3879.Contig4_VfEP_Reference	PREDICTED: G-type lectin S-receptor-like serine/threonine-protein kinase At4g27290-like [Glycine max]	0	6.41377	0.800412	4.09702	1.2088	-0.565379
Unigene2296_VfEP_Reference	putative Ty3-gypsy-like retroelement pol polyprotein [Arabidopsis thaliana]	2e-10	3.5625	0.892413	2.57185	0.986347	-0.56743
Unigene16020_VfEP_Reference	#N/A	#N/A	2.66736	0.218105	1.79544	0.152745	-0.571729
Unigene19685_VfEP_Reference	#N/A	#N/A	1.18274	0.167312	0.752967	0.0488862	-0.573825
Unigene14264_VfEP_Reference	#N/A	#N/A	1.02268	0.237459	0.666741	0.129327	-0.574032
Unigene14259_VfEP_Reference	#N/A	#N/A	1.56173	0.55253	0.96089	0.296647	-0.574835
Unigene4920_VfEP_Reference	#N/A	#N/A	1.08256	0.144224	0.735829	0.137817	-0.58039
Unigene12480_VfEP_Reference	#N/A	#N/A	1.03614	0.129329	0.656867	0.138227	-0.584441
Unigene31909_VfEP_Reference	PREDICTED: E3 ubiquitin-protein ligase PUB23-like [Glycine max]	1e-140	1.48941	0.333464	0.828911	0.10909	-0.586994
Unigene31879_VfEP_Reference	#N/A	#N/A	0.944378	0.21729	0.574929	0.354638	-0.587665
Unigene11161_VfEP_Reference	#N/A	#N/A	1.39086	0.267728	0.880808	0.120605	-0.590081
Unigene38232_VfEP_Reference	#N/A	#N/A	0.737562	0.111051	0.448736	0.101253	-0.594735
Unigene32830_VfEP_Reference	#N/A	#N/A	1.00112	0.0309865	0.657424	0.113281	-0.597103
Unigene19937_VfEP_Reference	PREDICTED: adenine/guanine permease AZG1-like [Glycine max]	0	1.52354	0.178123	0.982403	0.369614	-0.60047
Unigene30056_VfEP_Reference	hypothetical protein MTR_5g098300 [Medicago truncatula] >gi|355519373|gb|AET00997.1| hypothetical protein MTR_5g098300 [Medicago truncatula]	5e-27	13.3216	1.84409	8.60211	2.7421	-0.604925
Unigene19055_VfEP_Reference	hypothetical protein MTR_5g030210 [Medicago truncatula] >gi|355514228|gb|AES95851.1| hypothetical protein MTR_5g030210 [Medicago truncatula]	1e-95	6.34632	0.583979	4.02897	0.771927	-0.609365
Unigene39038_VfEP_Reference	WRKY transcription factor [Medicago truncatula] >gi|355508827|gb|AES89969.1| WRKY transcription factor [Medicago truncatula]	3e-09	0.745909	0.0679564	0.465876	0.153937	-0.611496
Unigene35189_VfEP_Reference	#N/A	#N/A	1.51847	0.624557	0.598587	0.161308	-0.612778
Unigene12555_VfEP_Reference	Coiled-coil domain-containing protein 109A [Medicago truncatula] >gi|355517428|gb|AES99051.1| Coiled-coil domain-containing protein 109A [Medicago truncatula]	1e-28	1.09607	0.403807	0.641854	0.134083	-0.614228
Unigene32664_VfEP_Reference	#N/A	#N/A	3.55715	1.08893	2.10464	0.908054	-0.618534
Unigene256_VfEP_Reference	TMV resistance protein N [Medicago truncatula] >gi|355514864|gb|AES96487.1| TMV resistance protein N [Medicago truncatula]	3e-114	268.229	59.7789	190.456	92.2918	-0.62778
Unigene33813_VfEP_Reference	#N/A	#N/A	1.04378	0.134037	0.646058	0.0403268	-0.628474
Unigene11288_VfEP_Reference	Protein kinase-like protein [Medicago truncatula] >gi|355517392|gb|AES99015.1| Protein kinase-like protein [Medicago truncatula]	5e-93	3.51351	0.494563	2.14532	0.342619	-0.628574
Unigene2278_VfEP_Reference	#N/A	#N/A	2.54475	0.684798	1.76309	0.801005	-0.629053
Unigene32758_VfEP_Reference	#N/A	#N/A	1.22685	0.170213	0.855012	0.316149	-0.636728
CL8087.Contig1_VfEP_Reference	#N/A	#N/A	1.41792	0.432547	0.639946	0.265329	-0.639153
Unigene35277_VfEP_Reference	#N/A	#N/A	1.20616	0.228042	0.722212	0.116543	-0.63946
CL1869.Contig2_VfEP_Reference	#N/A	#N/A	1.30264	0.463618	0.747586	0.212553	-0.641206
CL2844.Contig1_VfEP_Reference	hypothetical protein VITISV_032980 [Vitis vinifera]	1e-14	2.04234	0.478386	0.974277	0.50589	-0.642742
Unigene19784_VfEP_Reference	Basic 7S globulin [Medicago truncatula] >gi|355479709|gb|AES60912.1| Basic 7S globulin [Medicago truncatula]	4e-43	5.95965	1.58971	3.3357	0.298154	-0.644395
Unigene31917_VfEP_Reference	#N/A	#N/A	0.855872	0.121227	0.498966	0.158026	-0.645114
Unigene32250_VfEP_Reference	#N/A	#N/A	1.81229	0.846413	0.895045	0.378038	-0.651124
Unigene30801_VfEP_Reference	#N/A	#N/A	2.49304	0.454892	1.54086	0.459353	-0.652994
Unigene39599_VfEP_Reference	gag-pol polyprotein [Glycine max]	1e-20	1.45125	0.400605	1.07966	0.515881	-0.653165
CL6623.Contig1_VfEP_Reference	PREDICTED: uncharacterized protein LOC100784078 [Glycine max]	3e-39	1.47223	0.342632	0.886812	0.12175	-0.653581
CL1321.Contig2_VfEP_Reference	PREDICTED: histone-lysine N-methyltransferase ATXR5-like [Glycine max]	1e-152	4.74384	0.282329	2.95716	0.300003	-0.655756
Unigene34181_VfEP_Reference	#N/A	#N/A	2.5261	0.234751	1.54658	0.268553	-0.660974
CL7881.Contig1_VfEP_Reference	Glycine-rich cell wall structural protein 1 precursor, putative [Ricinus communis] >gi|223535885|gb|EEF37545.1| Glycine-rich cell wall structural protein 1 precursor, putative [Ricinus communis]	4e-08	335.57	88.9561	196.581	54.4855	-0.665402
Unigene30368_VfEP_Reference	hypothetical protein PRUPE_ppa003853mg [Prunus persica]	4e-77	2.23272	0.0157876	1.40451	0.247217	-0.66687
Unigene7816_VfEP_Reference	#N/A	#N/A	0.787298	0.238722	0.583043	0.300467	-0.669812
Unigene18159_VfEP_Reference	reverse transcriptase family member [Glycine max]	9e-07	1.34449	0.160927	0.839611	0.103293	-0.670621
Unigene37883_VfEP_Reference	F-box/WD repeat-containing protein 1A [Medicago truncatula] >gi|355484784|gb|AES65987.1| F-box/WD repeat-containing protein 1A [Medicago truncatula]	8e-66	1.5669	0.224016	0.920066	0.147626	-0.674816
Unigene17935_VfEP_Reference	Ammonium transporter 3 member [Medicago truncatula] >gi|355524408|gb|AET04862.1| Ammonium transporter 3 member [Medicago truncatula]	0	18.2482	3.44126	11.4751	2.33962	-0.677749
Unigene20352_VfEP_Reference	Cysteine-rich receptor-like protein kinase [Medicago truncatula] >gi|355503396|gb|AES84599.1| Cysteine-rich receptor-like protein kinase [Medicago truncatula]	0	3.27338	0.389441	2.0386	0.339264	-0.681542
Unigene13100_VfEP_Reference	#N/A	#N/A	1.76533	0.130983	1.09262	0.229637	-0.683885
Unigene16425_VfEP_Reference	PAN domain-containing protein [Medicago truncatula] >gi|355500767|gb|AES81970.1| PAN domain-containing protein [Medicago truncatula]	0	11.226	3.95796	8.09335	5.66682	-0.684478
Unigene16752_VfEP_Reference	#N/A	#N/A	1.11141	0.120982	0.65	0.121669	-0.691283
Unigene33304_VfEP_Reference	#N/A	#N/A	1.15102	0.136719	0.749853	0.30845	-0.691728
Unigene3173_VfEP_Reference	#N/A	#N/A	1.87266	0.429159	0.759602	0.468581	-0.693315
Unigene32282_VfEP_Reference	#N/A	#N/A	0.838174	0.0870468	0.541559	0.169678	-0.694009
CL3488.Contig2_VfEP_Reference	1-aminocyclopropane-1-carboxylate oxidase [Medicago truncatula] >gi|355491443|gb|AES72646.1| 1-aminocyclopropane-1-carboxylate oxidase [Medicago truncatula]	1e-179	4.99611	0.480591	3.09385	0.334468	-0.694487
Unigene23096_VfEP_Reference	SYNC1 protein [Medicago truncatula] >gi|355492439|gb|AES73642.1| SYNC1 protein [Medicago truncatula]	1e-178	1.88182	0.475475	0.771437	0.315306	-0.694864
Unigene27741_VfEP_Reference	#N/A	#N/A	1.69576	0.404334	0.865626	0.191455	-0.696901
Unigene13363_VfEP_Reference	hypothetical protein MTR_4g038260 [Medicago truncatula] >gi|355506788|gb|AES87930.1| hypothetical protein MTR_4g038260 [Medicago truncatula]	3e-06	0.847469	0.105931	0.519947	0.15046	-0.697903
Unigene31655_VfEP_Reference	#N/A	#N/A	1.66555	0.308252	0.957838	0.330786	-0.698319
CL6381.Contig2_VfEP_Reference	#N/A	#N/A	0.643967	0.267557	0.500777	0.280027	-0.699189
CL9877.Contig9_VfEP_Reference	#N/A	#N/A	1.78122	0.11542	1.0819	0.473515	-0.699965
Unigene35885_VfEP_Reference	#N/A	#N/A	0.870673	0.0176855	0.542343	0.237676	-0.702892
Unigene23275_VfEP_Reference	#N/A	#N/A	1.61052	0.0896682	0.985926	0.164858	-0.703782
Unigene15890_VfEP_Reference	#N/A	#N/A	1.65605	0.356468	0.950927	0.0686095	-0.704689
Unigene5341_VfEP_Reference	#N/A	#N/A	1.0689	0.206256	0.54003	0.301977	-0.705793
Unigene41357_VfEP_Reference	#N/A	#N/A	1.4477	0.460721	0.668677	0.159088	-0.706467
Unigene32576_VfEP_Reference	#N/A	#N/A	1.04748	0.184321	0.523653	0.283183	-0.706849
Unigene32286_VfEP_Reference	#N/A	#N/A	1.33118	0.231719	0.804166	0.171958	-0.707728
Unigene5124_VfEP_Reference	#N/A	#N/A	0.883494	0.133355	0.472404	0.158271	-0.708071
Unigene3790_VfEP_Reference	#N/A	#N/A	1.51211	0.272409	0.865071	0.091578	-0.709309
CL1890.Contig2_VfEP_Reference	PREDICTED: 1-acylglycerophosphocholine O-acyltransferase 1-like [Glycine max]	0	7.00464	0.112834	4.26177	0.0806008	-0.715996
Unigene31019_VfEP_Reference	hypothetical protein MTR_4g035630 [Medicago truncatula] >gi|355506723|gb|AES87865.1| hypothetical protein MTR_4g035630 [Medicago truncatula]	7e-59	1.01025	0.055189	0.619254	0.267626	-0.720294
Unigene12684_VfEP_Reference	hypothetical protein MTR_7g118070 [Medicago truncatula] >gi|355501608|gb|AES82811.1| hypothetical protein MTR_7g118070 [Medicago truncatula]	2e-31	6.18551	0.852885	3.2623	1.0264	-0.727
Unigene11536_VfEP_Reference	#N/A	#N/A	2.27727	0.45871	1.20648	0.183999	-0.734244
Unigene7725_VfEP_Reference	hypothetical protein MTR_4g086620 [Medicago truncatula] >gi|355509075|gb|AES90217.1| hypothetical protein MTR_4g086620 [Medicago truncatula]	4e-134	43.734	6.6554	24.3504	4.6692	-0.736804
Unigene18687_VfEP_Reference	Ethylene-responsive transcription factor RAP2-6 [Medicago truncatula] >gi|355491795|gb|AES72998.1| Ethylene-responsive transcription factor RAP2-6 [Medicago truncatula]	5e-78	5.45615	0.378461	3.41344	1.3565	-0.737634
Unigene10895_VfEP_Reference	#N/A	#N/A	1.06962	0.14995	0.644893	0.235462	-0.746893
Unigene18788_VfEP_Reference	hypothetical protein MTR_7g092700 [Medicago truncatula] >gi|124360669|gb|ABN08658.1| hypothetical protein MtrDRAFT_AC157891g31v2 [Medicago truncatula] >gi|355500229|gb|AES81432.1| hypothetical protein MTR_7g092700 [Medicago truncatula] >gi|388508636|gb|AFK42384.1| unknown [Medicago truncatula] >gi|388509178|gb|AFK42655.1| unknown [Medicago truncatula]	1e-87	4.0195	0.702017	1.99343	0.7733	-0.751673
Unigene3033_VfEP_Reference	Protein kinase-like protein [Medicago truncatula] >gi|355517392|gb|AES99015.1| Protein kinase-like protein [Medicago truncatula]	3e-15	1.8642	0.405912	1.02432	0.220432	-0.752241
Unigene9810_VfEP_Reference	hypothetical protein MTR_5g011820 [Medicago truncatula] >gi|355512576|gb|AES94199.1| hypothetical protein MTR_5g011820 [Medicago truncatula]	2e-46	14.8137	2.73936	8.82078	2.0095	-0.753523
CL7115.Contig1_VfEP_Reference	#N/A	#N/A	2.12005	0.144751	1.2419	0.499965	-0.75751
Unigene35353_VfEP_Reference	#N/A	#N/A	0.739109	0.0851045	0.485796	0.27165	-0.761715
Unigene29878_VfEP_Reference	PREDICTED: uncharacterized protein LOC100777525 [Glycine max]	1e-50	3.41899	0.936437	2.06079	0.65136	-0.763115
Unigene18469_VfEP_Reference	PREDICTED: receptor-like protein kinase HAIKU2-like [Glycine max]	0	1.84036	0.404964	0.90687	0.174689	-0.767999
Unigene20036_VfEP_Reference	PREDICTED: transcription factor ASG4-like [Glycine max]	4e-118	22.9376	0.298334	13.4305	0.924589	-0.769544
Unigene36327_VfEP_Reference	#N/A	#N/A	0.72688	0.108442	0.444978	0.12893	-0.770236
Unigene13386_VfEP_Reference	Ubiquitin carboxyl-terminal hydrolase family protein [Medicago truncatula] >gi|355518763|gb|AET00387.1| Ubiquitin carboxyl-terminal hydrolase family protein [Medicago truncatula]	1e-55	3.14654	0.265033	1.86639	0.294894	-0.770384
CL7985.Contig2_VfEP_Reference	#N/A	#N/A	1.43133	0.253527	0.824473	0.379751	-0.774101
Unigene20962_VfEP_Reference	#N/A	#N/A	1.89271	0.267258	1.21576	0.586478	-0.776493
Unigene25039_VfEP_Reference	#N/A	#N/A	4.04669	0.795907	2.19344	0.196292	-0.777395
Unigene11035_VfEP_Reference	#N/A	#N/A	2.00157	0.22081	1.24097	0.473452	-0.77987
CL7724.Contig2_VfEP_Reference	hypothetical protein VITISV_035530 [Vitis vinifera]	1e-12	2.59199	0.559011	1.51847	0.47742	-0.782365
CL9118.Contig2_VfEP_Reference	PREDICTED: bax inhibitor 1-like [Glycine max]	3e-33	1.9443	0.0607239	1.14203	0.290865	-0.787343
Unigene3902_VfEP_Reference	#N/A	#N/A	1.19144	0.268034	0.57419	0.173805	-0.788992
Unigene7866_VfEP_Reference	hypothetical protein VITISV_041406 [Vitis vinifera]	1e-28	2.78881	0.750928	1.92729	1.04208	-0.791556
Unigene7201_VfEP_Reference	12-oxophytodienoic acid 10,11-reductase [Pisum sativum]	3e-35	7.977	2.60239	3.60195	1.73276	-0.798553
Unigene12721_VfEP_Reference	PREDICTED: dynamin-related protein 1C-like isoform 2 [Glycine max]	1e-54	2.85442	0.698703	1.28816	0.455879	-0.79939
CL8350.Contig1_VfEP_Reference	unknown [Medicago truncatula]	2e-82	102.849	15.32	55.2016	7.5486	-0.799979
Unigene7557_VfEP_Reference	#N/A	#N/A	1.05315	0.258316	0.635828	0.198718	-0.800184
Unigene35634_VfEP_Reference	#N/A	#N/A	1.23016	0.409985	0.699972	0.226012	-0.804553
Unigene1032_VfEP_Reference	#N/A	#N/A	1.80994	0.479375	1.00607	0.323462	-0.805541
Unigene9988_VfEP_Reference	PREDICTED: uncharacterized protein LOC101248368 [Solanum lycopersicum]	1e-07	1.33609	0.463799	0.609859	0.0428309	-0.815832
Unigene408_VfEP_Reference	#N/A	#N/A	1.34265	0.164335	0.771489	0.132531	-0.818162
Unigene7586_VfEP_Reference	#N/A	#N/A	2.35889	0.579037	1.20593	0.130758	-0.818542
Unigene33827_VfEP_Reference	#N/A	#N/A	1.45375	0.322439	0.769117	0.0480081	-0.821406
Unigene15596_VfEP_Reference	#N/A	#N/A	1.30916	0.225045	0.714439	0.0862638	-0.825277
Unigene23903_VfEP_Reference	Cyclic nucleotide-gated channel [Medicago truncatula] >gi|355492602|gb|AES73805.1| Cyclic nucleotide-gated channel [Medicago truncatula]	0	2.72201	0.572836	1.5555	0.424738	-0.825515
Unigene30676_VfEP_Reference	#N/A	#N/A	5.70721	1.48014	2.77845	0.227692	-0.827277
Unigene31658_VfEP_Reference	PREDICTED: uncharacterized protein LOC100816927 [Glycine max]	9e-44	2.91447	0.32571	1.59921	0.49429	-0.827503
Unigene1553_VfEP_Reference	Similar to gb|U06698 neuronal kinesin heavy chain from Homo sapiens and contains a PF|00225 Kinesin motor domain. EST gb|AA042507 comes from this gene [Arabidopsis thaliana]	7e-32	1.59919	0.237526	0.996225	0.40976	-0.827676
Unigene12263_VfEP_Reference	#N/A	#N/A	1.5103	0.337941	0.891306	0.379077	-0.833097
Unigene20591_VfEP_Reference	U-box domain-containing protein [Medicago truncatula] >gi|355482815|gb|AES64018.1| U-box domain-containing protein [Medicago truncatula]	0	15.7436	1.02513	8.85704	0.948302	-0.83331
Unigene19332_VfEP_Reference	K(+)/H(+) antiporter [Medicago truncatula] >gi|87162618|gb|ABD28413.1| Sodium/hydrogen exchanger [Medicago truncatula] >gi|355499654|gb|AES80857.1| K(+)/H(+) antiporter [Medicago truncatula]	0	2.22721	0.23625	1.19185	0.171534	-0.834347
Unigene30943_VfEP_Reference	#N/A	#N/A	3.04617	0.462169	1.53204	0.272849	-0.836312
Unigene31231_VfEP_Reference	F-box/kelch-repeat protein SKIP25 [Medicago truncatula] >gi|355513911|gb|AES95534.1| F-box/kelch-repeat protein SKIP25 [Medicago truncatula]	1e-180	4.1791	1.14866	1.8604	0.659868	-0.837977
Unigene37331_VfEP_Reference	Pentatricopeptide repeat-containing protein [Medicago truncatula] >gi|355498869|gb|AES80072.1| Pentatricopeptide repeat-containing protein [Medicago truncatula]	9e-25	0.974389	0.264466	0.489735	0.183593	-0.838103
Unigene24946_VfEP_Reference	#N/A	#N/A	1.55337	0.278979	0.917814	0.302417	-0.840102
CL5036.Contig1_VfEP_Reference	#N/A	#N/A	4.12026	0.529532	2.19239	0.0734449	-0.848706
Unigene731_VfEP_Reference	#N/A	#N/A	1.51816	0.372626	0.735384	0.124535	-0.853951
Unigene20012_VfEP_Reference	Zinc finger, RING-type [Medicago truncatula]	5e-159	2.36174	0.732115	1.36786	0.53548	-0.857237
Unigene30782_VfEP_Reference	#N/A	#N/A	2.6188	0.679045	1.02058	0.541891	-0.858353
CL6109.Contig2_VfEP_Reference	GTP-binding protein SAR1A [Medicago truncatula] >gi|355483837|gb|AES65040.1| GTP-binding protein SAR1A [Medicago truncatula]	5e-107	35.9558	0.657156	19.8219	2.22454	-0.859708
CL10826.Contig1_VfEP_Reference	N-acetyltransferase, putative [Medicago truncatula] >gi|355512072|gb|AES93695.1| N-acetyltransferase, putative [Medicago truncatula]	3e-68	2.89549	1.46786	1.09694	0.179115	-0.860429
Unigene10792_VfEP_Reference	hypothetical protein MTR_3g086670 [Medicago truncatula] >gi|355490955|gb|AES72158.1| hypothetical protein MTR_3g086670 [Medicago truncatula]	3e-85	2.4405	0.659974	1.05343	0.140611	-0.86193
Unigene30689_VfEP_Reference	#N/A	#N/A	1.86172	0.511162	0.854231	0.209988	-0.866084
Unigene15968_VfEP_Reference	#N/A	#N/A	6.11108	2.71769	1.69774	0.251769	-0.870465
Unigene9005_VfEP_Reference	hypothetical protein MTR_7g074250 [Medicago truncatula] >gi|355498682|gb|AES79885.1| hypothetical protein MTR_7g074250 [Medicago truncatula]	1e-83	46.6326	4.73655	26.1043	12.3758	-0.878451
Unigene19345_VfEP_Reference	#N/A	#N/A	1.52039	0.197315	0.844448	0.259075	-0.881427
Unigene33321_VfEP_Reference	#N/A	#N/A	1.37342	0.151405	0.740553	0.0945263	-0.887162
Unigene32984_VfEP_Reference	#N/A	#N/A	1.32939	0.199257	0.693495	0.0347222	-0.889748
Unigene6451_VfEP_Reference	#N/A	#N/A	1.69872	0.157206	0.901728	0.0578912	-0.891174
Unigene15954_VfEP_Reference	RNA-directed DNA polymerase (Reverse transcriptase) [Medicago truncatula]	4e-77	0.984263	0.103572	0.52431	0.0332838	-0.894614
Unigene24497_VfEP_Reference	#N/A	#N/A	1.31383	0.186778	0.680174	0.101349	-0.897112
Unigene4614_VfEP_Reference	#N/A	#N/A	1.55625	0.43098	0.63691	0.224748	-0.897707
Unigene7624_VfEP_Reference	Plant synaptotagmin [Medicago truncatula] >gi|355495492|gb|AES76695.1| Plant synaptotagmin [Medicago truncatula]	3e-17	0.889279	0.192629	0.371951	0.186124	-0.526562
Unigene3648_VfEP_Reference	#N/A	#N/A	1.07067	0.215541	0.485717	0.261322	-0.904827
Unigene13878_VfEP_Reference	reverse transcriptase family member [Glycine max]	8e-20	1.64607	0.276216	0.803301	0.0658721	-0.905344
Unigene31962_VfEP_Reference	#N/A	#N/A	1.16622	0.0978737	0.57998	0.196867	-0.90825
Unigene19218_VfEP_Reference	PREDICTED: uncharacterized protein LOC100305688 [Glycine max] >gi|255626317|gb|ACU13503.1| unknown [Glycine max]	2e-22	6.3892	0.383219	3.30022	0.667369	-0.908635
Unigene17068_VfEP_Reference	#N/A	#N/A	1.37267	0.292262	0.642507	0.0191923	-0.90911
Unigene30947_VfEP_Reference	#N/A	#N/A	8.42732	2.73418	3.53776	0.892793	-0.91029
Unigene29072_VfEP_Reference	#N/A	#N/A	3.91985	0.382067	2.01132	0.377585	-0.910391
Unigene12703_VfEP_Reference	#N/A	#N/A	1.97392	0.668114	0.873265	0.203494	-0.911277
Unigene32740_VfEP_Reference	#N/A	#N/A	0.873404	0.0605329	0.440278	0.168817	-0.912145
Unigene6728_VfEP_Reference	#N/A	#N/A	0.937213	0.116074	0.49088	0.0775605	-0.916276
Unigene10984_VfEP_Reference	#N/A	#N/A	1.12892	0.39838	0.815211	0.458462	-0.916779
Unigene7471_VfEP_Reference	#N/A	#N/A	2.67292	0.612185	1.48296	0.585839	-0.917672
Unigene31554_VfEP_Reference	#N/A	#N/A	1.00557	0.141329	0.542106	0.228728	-0.934448
Unigene35865_VfEP_Reference	#N/A	#N/A	1.73748	0.397042	0.684434	0.387919	-0.93533
Unigene11068_VfEP_Reference	#N/A	#N/A	1.91218	0.0909671	0.996484	0.198012	-0.946046
Unigene14256_VfEP_Reference	NAC domain protein [Medicago truncatula] >gi|355499613|gb|AES80816.1| NAC domain protein [Medicago truncatula]	0	11.151	3.53996	5.93485	3.03245	-0.947118
Unigene4422_VfEP_Reference	#N/A	#N/A	1.35784	0.118242	0.668458	0.204696	-0.947971
CL10963.Contig4_VfEP_Reference	Ubiquitin-activating enzyme E1 [Medicago truncatula] >gi|355517135|gb|AES98758.1| Ubiquitin-activating enzyme E1 [Medicago truncatula]	1e-37	4.55945	0.513478	2.47925	1.80415	-0.95142
Unigene36087_VfEP_Reference	#N/A	#N/A	1.0483	0.20673	0.511327	0.290742	-0.957142
Unigene34503_VfEP_Reference	Otubain [Medicago truncatula] >gi|355477837|gb|AES59040.1| Otubain [Medicago truncatula]	6e-09	2.07661	0.180439	1.11726	0.358984	-0.957868
Unigene7214_VfEP_Reference	#N/A	#N/A	2.60161	0.390393	1.41254	0.473312	-0.958081
Unigene31900_VfEP_Reference	#N/A	#N/A	1.56214	0.336431	0.811742	0.263284	-0.968115
Unigene19750_VfEP_Reference	#N/A	#N/A	1.56571	0.174669	0.801856	0.241637	-0.971425
CL2762.Contig1_VfEP_Reference	#N/A	#N/A	2.50839	0.320315	1.19731	0.242736	-0.973706
CL8080.Contig4_VfEP_Reference	#N/A	#N/A	5.83613	1.0792	3.29784	1.39434	-0.974025
CL6416.Contig5_VfEP_Reference	Leucine-rich repeat family protein / protein kinase family protein [Medicago truncatula] >gi|355522461|gb|AET02915.1| Leucine-rich repeat family protein / protein kinase family protein [Medicago truncatula]	0	7.74211	1.8962	3.39107	0.31489	-0.979082
CL7340.Contig1_VfEP_Reference	1-acyl-sn-glycerol-3-phosphate acyltransferase [Medicago truncatula] >gi|355486479|gb|AES67682.1| 1-acyl-sn-glycerol-3-phosphate acyltransferase [Medicago truncatula]	1e-180	1.51417	0.496975	0.643154	0.0261264	-0.981628
Unigene11578_VfEP_Reference	#N/A	#N/A	2.54717	0.280157	1.27389	0.190553	-0.984156
Unigene10636_VfEP_Reference	#N/A	#N/A	1.76815	0.345958	0.890569	0.272591	-0.986255
Unigene11287_VfEP_Reference	Protein kinase-like protein [Medicago truncatula] >gi|355517392|gb|AES99015.1| Protein kinase-like protein [Medicago truncatula]	3e-107	2.89693	0.592386	1.42456	0.314064	-0.988974
Unigene34356_VfEP_Reference	E3 ubiquitin-protein ligase MARCH2 [Medicago truncatula] >gi|355499430|gb|AES80633.1| E3 ubiquitin-protein ligase MARCH2 [Medicago truncatula]	2e-61	1.15073	0.274175	0.572114	0.149133	-0.989554
Unigene27691_VfEP_Reference	#N/A	#N/A	5.78954	0.468831	2.82856	0.526646	-0.991447
Unigene31387_VfEP_Reference	#N/A	#N/A	1.35909	0.247074	0.618108	0.0370745	-0.996716
Unigene15481_VfEP_Reference	hypothetical protein MTR_7g099860 [Medicago truncatula] >gi|87240340|gb|ABD32198.1| hypothetical protein MtrDRAFT_AC148343g14v2 [Medicago truncatula] >gi|355500515|gb|AES81718.1| hypothetical protein MTR_7g099860 [Medicago truncatula] >gi|388510610|gb|AFK43371.1| unknown [Medicago truncatula]	2e-50	14.6541	2.91381	7.03264	0.931689	-0.997579

## Sheet: UW UPREGULATED
Table S3c.Annotation and expression levels (RPKM) of transfer-cell specific unigenes, shared between uniform wall and wall ingrowth formation, significantly up-regulated during uniform wall formation (fold change >2).
GeneID	Annotation	E value	RPKM at 3 h		RPKM at 12 h		Log 2 DAG 12h/3h
			Mean	SE	Mean	SE
CL9959.Contig1_VfEP_Reference	PREDICTED: acidic mammalian chitinase-like [Glycine max]	9e-149	59.6954	11.0396	0.709733	0.156499	-6.36615
Unigene26332_VfEP_Reference	PREDICTED: uncharacterized protein LOC100783984 [Glycine max]	0	53.5503	2.81322	0.854992	0.179576	-5.984
Unigene22544_VfEP_Reference	Wall-associated receptor kinase-like protein [Medicago truncatula] >gi|355481665|gb|AES62868.1| Wall-associated receptor kinase-like protein [Medicago truncatula]	0	63.2807	2.06486	1.09506	0.485316	-5.88098
Unigene8918_VfEP_Reference	PREDICTED: probable non-specific lipid-transfer protein AKCS9-like [Glycine max]	7e-28	53.08	15.0798	1.06162	0.21899	-5.5372
Unigene7785_VfEP_Reference	#N/A	#N/A	30.1867	0.743425	0.745254	0.316928	-5.33746
Unigene8719_VfEP_Reference	PREDICTED: uncharacterized protein LOC101293333 [Fragaria vesca subsp. vesca]	4e-55	81.2172	4.55785	2.53577	1.42634	-5.08159
Unigene7541_VfEP_Reference	Cytokinin-O-glucosyltransferase [Medicago truncatula] >gi|355516473|gb|AES98096.1| Cytokinin-O-glucosyltransferase [Medicago truncatula]	0	52.826	11.6677	1.54034	0.229329	-5.05658
Unigene29807_VfEP_Reference	#N/A	#N/A	118.074	4.53861	4.03463	0.773982	-4.87634
Unigene1792_VfEP_Reference	hypothetical protein MTR_1g099810 [Medicago truncatula] >gi|355481241|gb|AES62444.1| hypothetical protein MTR_1g099810 [Medicago truncatula]	2e-22	25.0203	5.13401	0.998722	0.495508	-4.85795
Unigene22590_VfEP_Reference	Multidrug and toxin extrusion protein [Medicago truncatula] >gi|355512483|gb|AES94106.1| Multidrug and toxin extrusion protein [Medicago truncatula]	0	15.5887	1.9861	0.612734	0.174915	-4.65787
Unigene18600_VfEP_Reference	BHLH transcription factor [Medicago truncatula] >gi|355520960|gb|AET01414.1| BHLH transcription factor [Medicago truncatula]	0	23.507	1.4546	0.923006	0.339173	-4.59242
Unigene225_VfEP_Reference	Ethylene-responsive transcription factor ERF019 [Medicago truncatula] >gi|355512280|gb|AES93903.1| Ethylene-responsive transcription factor ERF019 [Medicago truncatula]	4e-66	60.2509	7.05696	2.63004	0.676806	-4.51576
Unigene20229_VfEP_Reference	WRKY family transcription factor [Cicer arietinum]	1e-155	40.1295	6.36237	1.56294	0.861672	-4.50855
Unigene15437_VfEP_Reference	beta-glucan-binding protein 2 [Medicago truncatula]	6e-80	16.3576	4.80369	0.771832	0.224615	-4.40724
Unigene15114_VfEP_Reference	PREDICTED: LOW QUALITY PROTEIN: probable beta-D-xylosidase 5-like [Glycine max]	2e-32	124.919	56.4652	5.02424	1.29159	-4.376
Unigene18077_VfEP_Reference	PREDICTED: uncharacterized protein LOC100817436 [Glycine max]	5e-40	14.4209	2.54805	0.717207	0.120575	-4.20345
Unigene18680_VfEP_Reference	unknown [Medicago truncatula]	2e-23	20.9881	2.70704	1.11121	0.395156	-4.14094
Unigene15308_VfEP_Reference	MAP kinase kinase kinase SSK2 [Medicago truncatula] >gi|355507022|gb|AES88164.1| MAP kinase kinase kinase SSK2 [Medicago truncatula]	1e-173	11.3629	5.07867	0.730981	0.342386	-4.12066
Unigene29950_VfEP_Reference	PREDICTED: putative cyclic nucleotide-gated ion channel 15-like [Glycine max]	0	39.5878	8.8361	2.47051	1.21301	-4.1189
Unigene27804_VfEP_Reference	unnamed protein product [Vitis vinifera]	1e-74	11.9299	2.69616	0.660027	0.106487	-4.10919
CL6044.Contig1_VfEP_Reference	Peroxidase [Medicago truncatula] >gi|355482235|gb|AES63438.1| Peroxidase [Medicago truncatula]	5e-172	39.3202	17.1937	1.54743	1.02114	-4.03144
Unigene21807_VfEP_Reference	raffionse synthase 3 [Glycine max]	0	13.1943	5.72045	0.837975	0.451292	-3.96781
Unigene26165_VfEP_Reference	Cytochrome P450 81D1 [Medicago truncatula] >gi|355512995|gb|AES94618.1| Cytochrome P450 81D1 [Medicago truncatula]	0	13.3213	2.27991	0.855678	0.253304	-3.94513
Unigene17271_VfEP_Reference	unknown [Medicago truncatula]	1e-39	20.7291	6.42123	1.1549	0.169654	-3.93674
Unigene7919_VfEP_Reference	NAC domain-containing protein [Medicago truncatula] >gi|355508342|gb|AES89484.1| NAC domain-containing protein [Medicago truncatula]	3e-149	94.1196	11.37	6.80377	3.05897	-3.87485
Unigene30186_VfEP_Reference	PREDICTED: gibberellin 2-beta-dioxygenase 8-like [Glycine max]	6e-171	65.2089	6.16437	4.75229	2.05237	-3.73779
Unigene9690_VfEP_Reference	Disease resistance protein [Medicago truncatula] >gi|355500136|gb|AES81339.1| Disease resistance protein [Medicago truncatula]	2e-66	43.8525	4.06387	3.23558	0.617205	-3.71627
CL5918.Contig1_VfEP_Reference	Polygalacturonase inhibiting protein [Medicago truncatula] >gi|355504068|gb|AES85271.1| Polygalacturonase inhibiting protein [Medicago truncatula]	1e-146	68.2875	18.6249	5.48655	1.86715	-3.68738
Unigene16379_VfEP_Reference	uncharacterized protein LOC100527705 [Glycine max]	9e-68	28.0996	4.48613	2.20588	0.765826	-3.67765
CL8803.Contig1_VfEP_Reference	hypothetical protein MTR_5g061610 [Medicago truncatula] >gi|355516281|gb|AES97904.1| hypothetical protein MTR_5g061610 [Medicago truncatula]	5e-17	258.944	129.717	19.5273	10.159	-3.66062
Unigene29794_VfEP_Reference	calmodulin [Glycine max] >gi|310563|gb|AAA33948.1| calmodulin [Glycine max] >gi|1583771|prf||2121384E calmodulin	3e-08	123.35	8.61247	9.90289	3.12718	-3.65481
Unigene15438_VfEP_Reference	beta-glucan-binding protein 2 [Medicago truncatula]	7e-41	11.3877	1.69804	0.978774	0.433769	-3.64243
Unigene15318_VfEP_Reference	Zinc finger protein [Medicago truncatula] >gi|355500539|gb|AES81742.1| Zinc finger protein [Medicago truncatula]	2e-57	28.9009	6.81555	2.24746	1.02365	-3.64123
Unigene19932_VfEP_Reference	conserved hypothetical protein [Ricinus communis] >gi|223525538|gb|EEF28080.1| conserved hypothetical protein [Ricinus communis]	3e-07	44.6295	4.4598	3.81484	1.65965	-3.62857
Unigene25539_VfEP_Reference	Cysteine-rich receptor-like protein kinase [Medicago truncatula] >gi|124359368|gb|ABN05834.1| Protein kinase [Medicago truncatula] >gi|355502627|gb|AES83830.1| Cysteine-rich receptor-like protein kinase [Medicago truncatula]	0	122.042	2.7038	10.6512	4.11258	-3.53837
Unigene13899_VfEP_Reference	#N/A	#N/A	6.97126	1.13136	0.544411	0.111981	-3.52829
CL5557.Contig1_VfEP_Reference	Cotton fiber expressed protein [Medicago truncatula] >gi|355482497|gb|AES63700.1| Cotton fiber expressed protein [Medicago truncatula]	3e-86	18.5805	2.50349	1.70921	0.659581	-3.4776
Unigene17433_VfEP_Reference	hypothetical protein MTR_4g068220 [Medicago truncatula] >gi|355507888|gb|AES89030.1| hypothetical protein MTR_4g068220 [Medicago truncatula]	1e-29	28.3922	11.7553	2.22737	1.02526	-3.4431
Unigene14236_VfEP_Reference	extensin-like protein [Vigna unguiculata]	2e-35	38.8427	11.9412	3.42659	1.61139	-3.40181
Unigene19032_VfEP_Reference	hypothetical protein PRUPE_ppa011793mg [Prunus persica]	3e-34	43.634	19.1269	4.01233	1.80153	-3.37702
Unigene13793_VfEP_Reference	U-box domain-containing protein [Medicago truncatula] >gi|355517557|gb|AES99180.1| U-box domain-containing protein [Medicago truncatula]	0	15.7968	2.68485	1.53815	0.587044	-3.37263
Unigene9183_VfEP_Reference	#N/A	#N/A	24.5507	5.66866	2.41044	0.680657	-3.34177
Unigene19457_VfEP_Reference	Ankyrin repeat-containing protein [Medicago truncatula] >gi|355486745|gb|AES67948.1| Ankyrin repeat-containing protein [Medicago truncatula]	0	12.0369	2.48907	1.32352	0.615477	-3.28914
Unigene6996_VfEP_Reference	hypothetical protein MTR_019s0011 [Medicago truncatula] >gi|355501879|gb|AES83082.1| hypothetical protein MTR_019s0011 [Medicago truncatula]	1e-31	4.86242	0.836584	0.432719	0.129799	-3.28219
Unigene36617_VfEP_Reference	Cytokinin-O-glucosyltransferase [Medicago truncatula] >gi|355493681|gb|AES74884.1| Cytokinin-O-glucosyltransferase [Medicago truncatula]	1e-33	4.36954	1.00137	0.55034	0.285571	-3.27814
Unigene23680_VfEP_Reference	PREDICTED: probable receptor-like protein kinase At1g67000-like [Glycine max]	2e-172	34.8964	5.64826	3.73458	1.64978	-3.26881
Unigene30591_VfEP_Reference	#N/A	#N/A	3.38433	0.637544	0.397376	0.203398	-3.26467
Unigene22963_VfEP_Reference	PREDICTED: probable WRKY transcription factor 33 [Glycine max]	7e-12	18.4544	0.286348	1.93251	0.56249	-3.24715
CL5417.Contig1_VfEP_Reference	#N/A	#N/A	6.29651	0.935119	0.541033	0.310469	-3.22814
CL1748.Contig2_VfEP_Reference	60S ribosomal protein L18a [Medicago truncatula] >gi|355518734|gb|AET00358.1| 60S ribosomal protein L18a [Medicago truncatula]	0	26.5002	3.26984	2.96613	0.898138	-3.219
CL3134.Contig5_VfEP_Reference	#N/A	#N/A	5.35978	0.728949	0.579688	0.0818399	-3.20718
Unigene21627_VfEP_Reference	PREDICTED: uncharacterized protein LOC100783559 [Glycine max]	2e-85	7.16736	1.9123	0.624062	0.185514	-3.19763
Unigene23971_VfEP_Reference	Serine/threonine protein kinase OXI1 [Medicago truncatula] >gi|355520922|gb|AET01376.1| Serine/threonine protein kinase OXI1 [Medicago truncatula]	0	16.5818	1.94071	2.01353	0.816026	-3.14842
Unigene16629_VfEP_Reference	unknown [Lotus japonicus]	8e-81	6.11279	0.482012	0.655497	0.263206	-3.12749
Unigene18987_VfEP_Reference	Ethylene-responsive transcription factor ERF110 [Medicago truncatula] >gi|355491562|gb|AES72765.1| Ethylene-responsive transcription factor ERF110 [Medicago truncatula]	2e-63	2.47731	0.76665	0.368399	0.184244	-3.12603
Unigene16004_VfEP_Reference	DNA-binding protein [Galega orientalis]	0	7.2311	1.82399	0.818044	0.170632	-3.04494
Unigene30135_VfEP_Reference	12-oxophytodienoic acid 10, 11-reductase [Pisum sativum] >gi|44917012|dbj|BAD12185.1| 12-oxophytodienoic acid 10,11-reductase [Pisum sativum]	8e-61	54.8741	12.2921	6.38725	2.19022	-3.01922
Unigene30905_VfEP_Reference	#N/A	#N/A	12.231	0.0303139	1.53667	0.313754	-2.99362
Unigene14697_VfEP_Reference	Calcium binding protein [Medicago truncatula] >gi|355498681|gb|AES79884.1| Calcium binding protein [Medicago truncatula]	7e-80	172.138	17.3105	21.607	4.32634	-2.99152
Unigene11463_VfEP_Reference	#N/A	#N/A	5.53824	0.506144	0.709685	0.172532	-2.98563
Unigene12339_VfEP_Reference	PREDICTED: uncharacterized protein LOC100811730 [Glycine max]	1e-34	5.04612	1.20166	0.552162	0.125442	-2.9846
Unigene7449_VfEP_Reference	#N/A	#N/A	6.69903	0.521081	0.836931	0.137439	-2.97
Unigene9859_VfEP_Reference	PREDICTED: probable pectinesterase/pectinesterase inhibitor 41-like [Glycine max]	0	81.1431	10.4347	10.2265	2.02523	-2.9676
Unigene16114_VfEP_Reference	unknown [Medicago truncatula]	1e-32	68.0961	23.9896	7.08394	0.779472	-2.9619
Unigene8215_VfEP_Reference	#N/A	#N/A	59.0868	1.42696	7.5489	1.53536	-2.95545
CL1188.Contig1_VfEP_Reference	CCR4-associated factor [Medicago truncatula] >gi|355524551|gb|AET05005.1| CCR4-associated factor [Medicago truncatula]	1e-120	40.7222	4.7283	5.29609	0.715714	-2.94895
Unigene16566_VfEP_Reference	#N/A	#N/A	6.47185	2.0553	0.781772	0.176037	-2.93511
Unigene7080_VfEP_Reference	#N/A	#N/A	3.99462	0.548609	0.549905	0.17247	-2.93356
Unigene18269_VfEP_Reference	PREDICTED: probable calcium-binding protein CML16-like [Glycine max]	2e-72	27.9166	3.50712	3.9748	1.7541	-2.92405
Unigene23719_VfEP_Reference	AP2 domain-containing transcription factor [Medicago truncatula] >gi|355516074|gb|AES97697.1| AP2 domain-containing transcription factor [Medicago truncatula]	6e-97	38.8459	1.25515	5.26925	1.20382	-2.9002
Unigene18537_VfEP_Reference	unknown [Medicago truncatula]	1e-101	11.5488	0.343876	1.57921	0.434269	-2.88017
Unigene24774_VfEP_Reference	Receptor-like protein kinase [Medicago truncatula] >gi|355487304|gb|AES68507.1| Receptor-like protein kinase [Medicago truncatula]	0	87.8491	14.3745	12.4509	3.72745	-2.84927
Unigene30789_VfEP_Reference	#N/A	#N/A	14.2999	0.86605	2.02103	0.589651	-2.84613
Unigene16385_VfEP_Reference	Tyrosine-protein kinase ABL [Medicago truncatula] >gi|355515883|gb|AES97506.1| Tyrosine-protein kinase ABL [Medicago truncatula]	1e-56	4.62043	1.05103	0.597413	0.108222	-2.84245
Unigene18880_VfEP_Reference	#N/A	#N/A	4.20662	0.234473	0.568158	0.302083	-2.80389
Unigene27142_VfEP_Reference	Phe ammonia lyase	2e-108	45.8609	10.4377	6.50018	1.71688	-2.78491
Unigene29952_VfEP_Reference	Centrin-2 [Medicago truncatula] >gi|355486110|gb|AES67313.1| Centrin-2 [Medicago truncatula]	7e-38	14.0323	5.3348	1.61937	0.313426	-2.76716
Unigene20940_VfEP_Reference	#N/A	#N/A	3.65016	0.384387	0.556458	0.118927	-2.74801
CL5131.Contig3_VfEP_Reference	RING-H2 finger protein ATL5F [Medicago truncatula] >gi|355499019|gb|AES80222.1| RING-H2 finger protein ATL5F [Medicago truncatula]	9e-67	26.0394	2.32483	3.96962	0.696569	-2.73627
Unigene27140_VfEP_Reference	RecName: Full=Phenylalanine ammonia-lyase 2 >gi|217984|dbj|BAA00887.1| phenylalanine ammonia-lyase [Pisum sativum]	2e-21	24.7343	6.13381	3.62632	0.808487	-2.73601
CL6394.Contig1_VfEP_Reference	Xyloglucan-specific endoglucanase inhibitor protein [Medicago truncatula] >gi|355479713|gb|AES60916.1| Xyloglucan-specific endoglucanase inhibitor protein [Medicago truncatula]	0	94.7925	19.893	12.5786	1.65896	-2.71952
CL5269.Contig1_VfEP_Reference	Proline transporter [Medicago truncatula] >gi|355489886|gb|AES71089.1| Proline transporter [Medicago truncatula]	0	5.13701	0.256676	0.777105	0.104231	-2.69883
CL9530.Contig5_VfEP_Reference	Ubiquitin-activating enzyme E1 [Medicago truncatula] >gi|355517135|gb|AES98758.1| Ubiquitin-activating enzyme E1 [Medicago truncatula]	1e-12	6.78944	1.84952	0.835316	0.236267	-2.68044
Unigene23250_VfEP_Reference	NBS resistance protein [Medicago truncatula] >gi|355487540|gb|AES68743.1| NBS resistance protein [Medicago truncatula]	6e-82	3.64486	0.382991	0.545843	0.151344	-2.65255
Unigene32247_VfEP_Reference	Transcription factor LEC1-A [Medicago truncatula] >gi|355478814|gb|AES60017.1| Transcription factor LEC1-A [Medicago truncatula] >gi|388523215|gb|AFK49660.1| nuclear trancription factor Y subunit B10 [Medicago truncatula]	1e-59	6.02718	1.20416	0.819465	0.253457	-2.6403
Unigene17390_VfEP_Reference	#N/A	#N/A	10.2394	0.942052	1.61707	0.815771	-2.61156
Unigene29898_VfEP_Reference	PREDICTED: RING-H2 finger protein ATL16-like [Glycine max]	4e-111	91.4064	4.76327	15.3274	2.33988	-2.58848
Unigene31039_VfEP_Reference	#N/A	#N/A	4.40226	1.26912	0.770541	0.361189	-2.58422
Unigene30678_VfEP_Reference	#N/A	#N/A	8.34821	0.260465	1.38664	0.135743	-2.58403
Unigene8786_VfEP_Reference	#N/A	#N/A	10.6303	4.24129	1.23772	0.22002	-2.57695
Unigene30815_VfEP_Reference	#N/A	#N/A	3.68999	0.739424	0.598603	0.103828	-2.57332
Unigene30501_VfEP_Reference	Triacylglycerol lipase [Medicago truncatula] >gi|355499278|gb|AES80481.1| Triacylglycerol lipase [Medicago truncatula]	0	9.4225	4.4957	1.61853	1.00262	-2.57321
Unigene26732_VfEP_Reference	PREDICTED: probable LRR receptor-like serine/threonine-protein kinase At1g74360-like [Glycine max]	0	5.18067	0.829804	0.843687	0.273454	-2.56563
Unigene22072_VfEP_Reference	WRKY transcription factor [Medicago truncatula] >gi|355517284|gb|AES98907.1| WRKY transcription factor [Medicago truncatula]	4e-17	48.6065	8.15565	8.95899	3.92533	-2.55238
Unigene25160_VfEP_Reference	Phospholipid-transporting ATPase [Medicago truncatula] >gi|355510197|gb|AES91339.1| Phospholipid-transporting ATPase [Medicago truncatula]	3e-89	6.56495	0.86535	1.09402	0.168904	-2.54912
Unigene25961_VfEP_Reference	Phospholipid-transporting ATPase [Medicago truncatula] >gi|355510197|gb|AES91339.1| Phospholipid-transporting ATPase [Medicago truncatula]	4e-176	10.1959	1.64901	1.76797	0.353296	-2.53975
Unigene6969_VfEP_Reference	#N/A	#N/A	5.76311	2.57126	0.640727	0.210513	-2.51201
Unigene15677_VfEP_Reference	#N/A	#N/A	4.87187	0.28125	0.837662	0.15689	-2.51077
Unigene13041_VfEP_Reference	#N/A	#N/A	5.72204	0.17765	1.00297	0.205856	-2.50793
CL734.Contig1_VfEP_Reference	PREDICTED: pleiotropic drug resistance protein 1-like [Glycine max]	1e-87	18.0667	2.22637	3.18591	0.418103	-2.50259
Unigene30422_VfEP_Reference	#N/A	#N/A	6.83155	2.89984	1.3721	0.764071	-2.48921
CL298.Contig3_VfEP_Reference	#N/A	#N/A	7.33456	2.23669	1.38826	0.801276	-2.47714
Unigene14620_VfEP_Reference	unknown [Medicago truncatula]	5e-44	8.40659	1.44767	1.48509	0.33345	-2.4746
Unigene15736_VfEP_Reference	#N/A	#N/A	10.1783	0.602914	1.81487	0.530171	-2.45692
Unigene8580_VfEP_Reference	RecName: Full=Cytochrome P450 94A2; AltName: Full=P450-dependent fatty acid omega-hydroxylase >gi|11245504|gb|AAG33645.1|AF092917_1 cytochrome P450-dependent fatty acid hydroxylase [Vicia sativa]	0	14.2891	3.24754	2.46562	0.223589	-2.45429
Unigene9545_VfEP_Reference	hypothetical protein MTR_7g087540 [Medicago truncatula] >gi|355499810|gb|AES81013.1| hypothetical protein MTR_7g087540 [Medicago truncatula]	3e-89	22.7294	8.77919	3.91266	1.17831	-2.44291
Unigene20483_VfEP_Reference	hypothetical protein MTR_1g082360 [Medicago truncatula] >gi|355480104|gb|AES61307.1| hypothetical protein MTR_1g082360 [Medicago truncatula]	5e-148	47.224	4.0779	8.78034	0.35409	-2.39821
Unigene7663_VfEP_Reference	#N/A	#N/A	3.64061	0.671513	0.664858	0.106285	-2.38418
CL6018.Contig3_VfEP_Reference	putative S-adenosyl-L-methionine:salicylic acid carboxyl methyltransferase [Pisum sativum]	3e-144	95.4669	13.2469	19.0291	5.94483	-2.37896
Unigene30547_VfEP_Reference	unknown [Lotus japonicus]	8e-17	22.122	0.0485193	4.31268	0.673908	-2.35929
Unigene646_VfEP_Reference	protein kinase [Medicago sativa]	0	39.8026	1.13704	7.79687	0.748936	-2.35414
Unigene20901_VfEP_Reference	conserved hypothetical protein [Ricinus communis] >gi|223550791|gb|EEF52277.1| conserved hypothetical protein [Ricinus communis]	9e-41	17.6625	2.82546	3.81278	1.7485	-2.34077
Unigene18618_VfEP_Reference	unknown [Medicago truncatula]	1e-25	2.9139	0.583776	0.641674	0.291863	-2.33872
Unigene25161_VfEP_Reference	Phospholipid-transporting ATPase [Medicago truncatula] >gi|355510197|gb|AES91339.1| Phospholipid-transporting ATPase [Medicago truncatula]	0	5.72897	0.563574	1.11636	0.0416753	-2.33473
Unigene29054_VfEP_Reference	Phospholipid-translocating P-type ATPase flippase family protein [Medicago truncatula] >gi|355487146|gb|AES68349.1| Phospholipid-translocating P-type ATPase flippase family protein [Medicago truncatula]	2e-51	3.52437	0.620965	0.675738	0.108894	-2.3297
Unigene16412_VfEP_Reference	Ammonium transporter 1 member [Medicago truncatula] >gi|355479225|gb|AES60428.1| Ammonium transporter 1 member [Medicago truncatula]	0	31.8248	1.57789	6.7543	3.37604	-2.29763
CL10696.Contig1_VfEP_Reference	#N/A	#N/A	12.6503	1.6283	2.4099	1.12573	-2.27103
Unigene21732_VfEP_Reference	Fruit weight 2.2-like protein [Medicago truncatula] >gi|355524931|gb|AET05385.1| Fruit weight 2.2-like protein [Medicago truncatula]	4e-102	28.876	2.23088	6.04535	1.35075	-2.25349
Unigene29782_VfEP_Reference	hypothetical protein PRUPE_ppa026613mg [Prunus persica]	3e-63	78.2993	30.1122	11.8314	3.17136	-2.24643
Unigene8713_VfEP_Reference	Inorganic phosphate transporter 1-4 [Medicago truncatula] >gi|122939029|gb|ABM69111.1| phosphate transporter 5 [Medicago truncatula] >gi|188011577|gb|ACD45087.1| phosphate transporter 5 [Medicago truncatula] >gi|355479806|gb|AES61009.1| Inorganic phosphate transporter 1-4 [Medicago truncatula]	0	42.3826	5.3131	8.82669	0.225362	-2.22767
CL2332.Contig2_VfEP_Reference	Disease resistance protein I-2 [Medicago truncatula] >gi|355487552|gb|AES68755.1| Disease resistance protein I-2 [Medicago truncatula]	1e-52	3.75618	0.39569	0.786896	0.146004	-2.2233
Unigene16906_VfEP_Reference	#N/A	#N/A	8.42531	0.602982	1.82491	0.893984	-2.21983
Unigene23224_VfEP_Reference	Wall-associated receptor kinase-like protein [Medicago truncatula] >gi|355491995|gb|AES73198.1| Wall-associated receptor kinase-like protein [Medicago truncatula]	1e-42	5.81874	0.524974	1.27134	0.239958	-2.21782
CL3693.Contig1_VfEP_Reference	Reticuline oxidase-like protein [Medicago truncatula] >gi|355483658|gb|AES64861.1| Reticuline oxidase-like protein [Medicago truncatula]	1e-99	17.83	4.78655	4.2214	1.91719	-2.20629
CL5837.Contig1_VfEP_Reference	3-ketoacyl-CoA synthase [Medicago truncatula] >gi|355486360|gb|AES67563.1| 3-ketoacyl-CoA synthase [Medicago truncatula]	0	165.905	12.2182	35.8206	8.46998	-2.19827
Unigene7390_VfEP_Reference	#N/A	#N/A	3.32544	0.403341	0.733246	0.231578	-2.19659
Unigene12251_VfEP_Reference	#N/A	#N/A	2.7029	0.231193	0.577533	0.095351	-2.17872
CL6774.Contig1_VfEP_Reference	#N/A	#N/A	3.24674	0.85213	0.615968	0.142928	-2.17422
CL2221.Contig1_VfEP_Reference	#N/A	#N/A	3.63731	0.378178	0.778454	0.122372	-2.17005
Unigene18726_VfEP_Reference	hypothetical protein MTR_5g043830 [Medicago truncatula] >gi|355515357|gb|AES96980.1| hypothetical protein MTR_5g043830 [Medicago truncatula]	6e-32	27.0478	1.84473	5.76977	1.61012	-2.16248
CL10727.Contig1_VfEP_Reference	Male sterility 5 family protein [Medicago truncatula] >gi|355497987|gb|AES79190.1| Male sterility 5 family protein [Medicago truncatula]	1e-147	4.11775	1.11659	0.81375	0.223525	-2.15023
Unigene20456_VfEP_Reference	PREDICTED: phosphate carrier protein, mitochondrial [Vitis vinifera] >gi|147865587|emb|CAN81559.1| hypothetical protein VITISV_009551 [Vitis vinifera]	7e-153	78.7818	11.5238	16.1121	2.75805	-2.14938
Unigene18649_VfEP_Reference	unknown [Medicago truncatula]	1e-161	9.22368	3.73325	1.6199	0.654604	-2.14228
Unigene17357_VfEP_Reference	Reticuline oxidase-like protein [Medicago truncatula] >gi|355483658|gb|AES64861.1| Reticuline oxidase-like protein [Medicago truncatula]	3e-166	16.5013	4.61965	4.42517	2.55522	-2.1404
Unigene26978_VfEP_Reference	PREDICTED: uncharacterized protein LOC100791666 [Glycine max]	7e-170	4.88978	0.469006	1.18835	0.578893	-2.13763
Unigene1613_VfEP_Reference	#N/A	#N/A	8.9265	0.789041	1.97741	0.131135	-2.13522
Unigene901_VfEP_Reference	extensin-like protein [Vigna unguiculata]	8e-66	134.159	43.1798	24.9251	1.73719	-2.12035
Unigene30761_VfEP_Reference	#N/A	#N/A	4.82649	0.471967	1.10502	0.22046	-2.11102
Unigene17435_VfEP_Reference	hypothetical protein MTR_3g099490 [Medicago truncatula] >gi|355491885|gb|AES73088.1| hypothetical protein MTR_3g099490 [Medicago truncatula] >gi|388493978|gb|AFK35055.1| unknown [Medicago truncatula]	2e-42	7.8512	1.70475	1.83417	0.503725	-2.10222
CL8885.Contig1_VfEP_Reference	unknown [Medicago truncatula]	2e-52	4.35383	0.64117	0.992548	0.326212	-2.08382
CL7154.Contig1_VfEP_Reference	PREDICTED: putative E3 ubiquitin-protein ligase XBAT31-like [Glycine max]	5e-143	9.62456	0.538551	2.26165	0.0449897	-2.08211
Unigene11461_VfEP_Reference	hypothetical protein PRUPE_ppa017790mg [Prunus persica]	5e-77	2.88154	0.247975	0.655594	0.11625	-2.07364
CL8711.Contig1_VfEP_Reference	hypothetical protein MTR_1g099800 [Medicago truncatula] >gi|355481239|gb|AES62442.1| hypothetical protein MTR_1g099800 [Medicago truncatula] >gi|388499380|gb|AFK37756.1| unknown [Medicago truncatula]	8e-30	10.673	1.15738	2.54935	1.01319	-2.07023
Unigene20561_VfEP_Reference	#N/A	#N/A	6.85309	2.56785	1.56533	0.641262	-2.05945
CL8110.Contig2_VfEP_Reference	Phosphoinositide phospholipase C [Medicago truncatula] >gi|355489942|gb|AES71145.1| Phosphoinositide phospholipase C [Medicago truncatula]	0	4.03172	0.426539	0.965715	0.209688	-2.04564
Unigene26015_VfEP_Reference	extensin class 1 protein [Vigna unguiculata]	9e-54	144.418	45.6375	31.7338	4.98605	-2.03991
Unigene12160_VfEP_Reference	PREDICTED: aspartic proteinase nepenthesin-2-like [Glycine max]	6e-152	4.81507	1.92208	1.19466	0.554549	-2.03947
Unigene13787_VfEP_Reference	Receptor-like protein kinase HAIKU2 [Medicago truncatula] >gi|355482394|gb|AES63597.1| Receptor-like protein kinase HAIKU2 [Medicago truncatula]	0	24.8814	1.92896	6.00244	0.444231	-2.03427
Unigene17376_VfEP_Reference	#N/A	#N/A	2.4684	0.231687	0.556904	0.238099	-2.02888
CL5065.Contig1_VfEP_Reference	WRKY transcription factor WRKY100630 [Medicago truncatula]	0	83.3574	3.1744	20.5904	4.54785	-2.02835
Unigene29485_VfEP_Reference	#N/A	#N/A	6.6999	1.765	1.76665	0.622642	-2.02435
Unigene36464_VfEP_Reference	PREDICTED: serine/threonine-protein kinase CBK1-like [Glycine max]	8e-52	2.3449	0.170929	0.585354	0.130981	-2.01274
CL9627.Contig1_VfEP_Reference	PREDICTED: uncharacterized protein LOC100781999 [Glycine max]	3e-33	6.5242	0.552622	1.62628	0.158833	-2.00678
Unigene22927_VfEP_Reference	#N/A	#N/A	2.25305	0.34124	0.518673	0.103833	-1.99899
Unigene4423_VfEP_Reference	NAC domain-containing protein [Medicago truncatula] >gi|355485199|gb|AES66402.1| NAC domain-containing protein [Medicago truncatula]	8e-18	2.19035	0.452853	0.462645	0.107808	-1.99687
Unigene31127_VfEP_Reference	#N/A	#N/A	2.43112	0.36499	0.557432	0.125202	-1.99551
Unigene29778_VfEP_Reference	unknown [Lotus japonicus]	1e-78	234.242	43.5012	59.8475	24.4011	-1.99027
Unigene16609_VfEP_Reference	PREDICTED: ABC transporter C family member 9-like [Glycine max]	2e-11	2.71802	0.80558	0.564997	0.11367	-1.98392
Unigene23929_VfEP_Reference	Monoglyceride lipase [Medicago truncatula] >gi|355481708|gb|AES62911.1| Monoglyceride lipase [Medicago truncatula]	0	4.52295	1.3416	0.950295	0.1856	-1.97725
CL1369.Contig5_VfEP_Reference	PREDICTED: uncharacterized protein LOC100809158 isoform 2 [Glycine max]	1e-18	739.251	189.859	184.259	43.325	-1.97022
Unigene16761_VfEP_Reference	#N/A	#N/A	4.37479	0.167588	1.09442	0.328422	-1.96907
CL4197.Contig1_VfEP_Reference	#N/A	#N/A	3.7953	0.803014	0.880912	0.108768	-1.96538
Unigene31113_VfEP_Reference	#N/A	#N/A	5.35456	0.0715701	1.38365	0.213239	-1.9538
CL7768.Contig2_VfEP_Reference	Mannitol dehydrogenase [Medicago truncatula] >gi|355514313|gb|AES95936.1| Mannitol dehydrogenase [Medicago truncatula]	0	150.566	48.0124	48.6928	39.9182	-1.95373
Unigene8029_VfEP_Reference	#N/A	#N/A	2.4668	0.718522	0.599307	0.163715	-1.94741
Unigene9333_VfEP_Reference	RING finger-like protein [Medicago truncatula] >gi|355479361|gb|AES60564.1| RING finger-like protein [Medicago truncatula]	1e-88	6.90877	0.380594	1.85558	1.07522	-1.94352
Unigene34480_VfEP_Reference	#N/A	#N/A	3.153	0.653188	0.758871	0.368024	-1.92275
Unigene30361_VfEP_Reference	#N/A	#N/A	16.8659	1.71067	4.54482	1.55241	-1.91871
CL3466.Contig1_VfEP_Reference	#N/A	#N/A	3.68389	1.03664	1.03292	0.426963	-1.9158
Unigene25276_VfEP_Reference	Cytokinin-O-glucosyltransferase [Medicago truncatula] >gi|355517167|gb|AES98790.1| Cytokinin-O-glucosyltransferase [Medicago truncatula]	0	19.7273	8.15933	4.31909	1.06223	-1.91568
CL235.Contig4_VfEP_Reference	PREDICTED: putative disease resistance protein At1g50180-like [Glycine max]	1e-49	95.4118	10.193	24.1576	10.1975	-1.91416
Unigene22188_VfEP_Reference	PREDICTED: transcription factor bHLH130-like [Glycine max]	3e-96	28.8942	2.20967	7.22905	2.42232	-1.91262
Unigene7366_VfEP_Reference	#N/A	#N/A	4.10753	1.20287	0.931003	0.213146	-1.90251
Unigene20931_VfEP_Reference	#N/A	#N/A	3.27927	0.365271	0.920922	0.27876	-1.90207
Unigene4965_VfEP_Reference	#N/A	#N/A	2.8364	0.325849	0.765144	0.182764	-1.90171
Unigene13414_VfEP_Reference	#N/A	#N/A	3.33625	0.258141	0.866896	0.173682	-1.88519
Unigene266_VfEP_Reference	#N/A	#N/A	5.97205	0.195239	1.6231	0.0576462	-1.87333
Unigene17730_VfEP_Reference	#N/A	#N/A	20.6883	5.39647	5.2741	0.594212	-1.86305
Unigene9489_VfEP_Reference	#N/A	#N/A	3.56547	0.257941	0.969515	0.0767187	-1.8608
CL4608.Contig1_VfEP_Reference	#N/A	#N/A	2.01128	0.348271	0.609166	0.259261	-1.85281
Unigene12843_VfEP_Reference	#N/A	#N/A	1.5898	0.216295	0.483126	0.191429	-1.84656
Unigene10317_VfEP_Reference	#N/A	#N/A	3.66854	0.578864	0.918265	0.195756	-1.83509
Unigene18727_VfEP_Reference	#N/A	#N/A	24.5864	1.40429	6.73561	2.09823	-1.82842
Unigene18875_VfEP_Reference	#N/A	#N/A	6.31967	1.5042	1.29321	0.576116	-1.82608
Unigene10193_VfEP_Reference	#N/A	#N/A	4.34478	1.91596	0.673128	0.302598	-1.82539
Unigene15281_VfEP_Reference	Tir-nbs-lrr resistance protein [Medicago truncatula] >gi|355487799|gb|AES69002.1| Tir-nbs-lrr resistance protein [Medicago truncatula]	6e-14	2.81771	0.113236	0.804752	0.229102	-1.82486
CL8157.Contig2_VfEP_Reference	1-aminocyclopropane-1-carboxylic acid synthase [Vigna radiata]	0	30.2506	0.564637	8.5568	2.74445	-1.8202
Unigene30877_VfEP_Reference	Cysteine desulfuration protein sufE [Medicago truncatula] >gi|355490948|gb|AES72151.1| Cysteine desulfuration protein sufE [Medicago truncatula]	5e-78	3.46589	1.00475	0.879386	0.0751054	-1.8196
Unigene1190_VfEP_Reference	#N/A	#N/A	2.39033	0.463359	0.624181	0.074305	-1.80662
CL6136.Contig1_VfEP_Reference	NBS-containing resistance-like protein [Medicago truncatula] >gi|355489821|gb|AES71024.1| NBS-containing resistance-like protein [Medicago truncatula]	0	3.26725	0.290271	0.981326	0.347816	-1.79719
Unigene23825_VfEP_Reference	#N/A	#N/A	3.35079	0.871434	0.701897	0.166572	-1.78882
Unigene19126_VfEP_Reference	PREDICTED: pirin-like protein-like [Glycine max]	2e-134	64.7643	12.7799	17.8142	5.4671	-1.77192
Unigene8221_VfEP_Reference	#N/A	#N/A	3.0647	0.507285	0.871276	0.389429	-1.74938
Unigene24650_VfEP_Reference	PREDICTED: G-type lectin S-receptor-like serine/threonine-protein kinase At1g11410-like [Glycine max]	0	13.4501	2.33972	3.81883	1.11088	-1.74487
Unigene21469_VfEP_Reference	hypothetical protein MTR_5g055480 [Medicago truncatula] >gi|355515895|gb|AES97518.1| hypothetical protein MTR_5g055480 [Medicago truncatula]	0	5.81698	0.646201	1.84925	0.758848	-1.74198
Unigene20328_VfEP_Reference	Cinnamoyl CoA reductase [Medicago truncatula] >gi|355505293|gb|AES86435.1| Cinnamoyl CoA reductase [Medicago truncatula]	0	217.333	65.048	66.4585	26.4905	-1.73819
CL1484.Contig3_VfEP_Reference	Receptor-like protein kinase [Medicago truncatula] >gi|355517749|gb|AES99372.1| Receptor-like protein kinase [Medicago truncatula]	4e-09	3.122	0.935688	0.870083	0.34499	-1.73339
Unigene19829_VfEP_Reference	hypothetical protein MTR_3g084930 [Medicago truncatula] >gi|355490792|gb|AES71995.1| hypothetical protein MTR_3g084930 [Medicago truncatula]	0	43.1534	8.45182	12.898	2.68783	-1.72651
Unigene22477_VfEP_Reference	PREDICTED: F-box protein At2g39490-like [Glycine max]	6e-144	3.50006	0.532018	0.935592	0.338342	-1.72466
Unigene13699_VfEP_Reference	CLE07 protein [Glycine max]	8e-19	5.41184	0.941107	1.62405	0.277931	-1.72314
Unigene6945_VfEP_Reference	Biotin carboxyl carrier protein of acetyl-CoA carboxylase [Medicago truncatula] >gi|355518052|gb|AES99675.1| Biotin carboxyl carrier protein of acetyl-CoA carboxylase [Medicago truncatula]	4e-107	2.59521	0.375913	0.784479	0.0995081	-1.71519
Unigene13584_VfEP_Reference	GDSL esterase/lipase [Medicago truncatula] >gi|355501510|gb|AES82713.1| GDSL esterase/lipase [Medicago truncatula]	9e-150	7.2321	2.46398	2.12221	0.636618	-1.70596
Unigene7436_VfEP_Reference	MYB transcription factor [Medicago truncatula] >gi|357508977|ref|XP_003624777.1| MYB transcription factor [Medicago truncatula] >gi|355499772|gb|AES80975.1| MYB transcription factor [Medicago truncatula] >gi|355499792|gb|AES80995.1| MYB transcription factor [Medicago truncatula]	6e-102	4.37919	0.576848	1.35911	0.304654	-1.70244
CL6341.Contig1_VfEP_Reference	#N/A	#N/A	4.42283	1.07456	1.44526	0.557321	-1.70113
Unigene7199_VfEP_Reference	#N/A	#N/A	6.48884	1.91947	1.83885	0.523421	-1.69941
Unigene31065_VfEP_Reference	#N/A	#N/A	2.21805	0.38151	0.655648	0.259367	-1.69118
Unigene12330_VfEP_Reference	PREDICTED: uncharacterized protein LOC100804435 [Glycine max]	6e-10	2.67671	0.41571	0.767083	0.126268	-1.68872
Unigene20551_VfEP_Reference	unknown [Medicago truncatula]	4e-78	53.0713	3.82316	17.6455	9.53332	-1.68291
CL3879.Contig1_VfEP_Reference	PREDICTED: G-type lectin S-receptor-like serine/threonine-protein kinase At4g27290-like [Glycine max]	0	19.8673	2.01072	6.18248	1.00222	-1.67514
Unigene7952_VfEP_Reference	#N/A	#N/A	4.61455	1.69415	1.46473	0.573501	-1.66503
Unigene13916_VfEP_Reference	#N/A	#N/A	1.94919	0.462039	0.591186	0.2081	-1.65843
CL7937.Contig1_VfEP_Reference	PREDICTED: U-box domain-containing protein 44-like [Glycine max]	0	18.2296	3.76851	5.73906	2.01363	-1.65716
Unigene13045_VfEP_Reference	PREDICTED: uncharacterized protein LOC100811508 [Glycine max]	1e-108	40.8284	13.5846	7.7418	2.79294	-1.65242
Unigene984_VfEP_Reference	MLO1 [Pisum sativum]	0	3.32311	1.63832	0.858912	0.284935	-1.64079
Unigene18954_VfEP_Reference	unknown [Lotus japonicus]	5e-86	242.081	47.1467	75.9619	25.1202	-1.63635
CL10066.Contig1_VfEP_Reference	PREDICTED: uncharacterized protein LOC101313813 [Fragaria vesca subsp. vesca]	1e-16	4.81517	0.696914	1.51098	0.07715	-1.63623
Unigene20601_VfEP_Reference	#N/A	#N/A	11.9949	3.64076	3.45142	0.395006	-1.62933
Unigene7915_VfEP_Reference	Beta-ketoacyl-CoA synthase [Medicago truncatula] >gi|355503477|gb|AES84680.1| Beta-ketoacyl-CoA synthase [Medicago truncatula]	3e-76	140.283	14.4934	46.5151	10.15	-1.62531
Unigene7266_VfEP_Reference	Ethylene-responsive transcription factor [Medicago truncatula] >gi|355482738|gb|AES63941.1| Ethylene-responsive transcription factor [Medicago truncatula]	1e-64	7.60356	0.872318	2.42873	0.188648	-1.60522
Unigene22965_VfEP_Reference	WRKY transcription factor [Medicago truncatula] >gi|355488335|gb|AES69538.1| WRKY transcription factor [Medicago truncatula]	4e-13	2.55024	0.868962	0.62303	0.264869	-1.59139
Unigene19229_VfEP_Reference	#N/A	#N/A	4.17557	1.17153	1.25042	0.106973	-1.59019
Unigene8472_VfEP_Reference	unknown [Medicago truncatula]	1e-61	3.56378	0.695748	1.07493	0.168311	-1.58782
Unigene8591_VfEP_Reference	hypothetical protein MTR_2g035850 [Medicago truncatula] >gi|355483937|gb|AES65140.1| hypothetical protein MTR_2g035850 [Medicago truncatula]	5e-93	3.65978	1.44894	1.07736	0.306098	-1.58348
Unigene33244_VfEP_Reference	#N/A	#N/A	2.28902	0.0326307	0.764795	0.18843	-1.58317
Unigene21465_VfEP_Reference	L-ascorbate oxidase [Medicago truncatula] >gi|355524090|gb|AET04544.1| L-ascorbate oxidase [Medicago truncatula]	0	5.98007	1.34686	1.6133	0.396394	-1.57568
CL3155.Contig2_VfEP_Reference	Protein of unknown function DUF1666 [Medicago truncatula] >gi|124360948|gb|ABN08920.1| Protein of unknown function DUF1666 [Medicago truncatula]	1e-07	2.72989	1.0338	0.79234	0.103856	-1.54013
Unigene9017_VfEP_Reference	hypothetical protein MTR_4g093280 [Medicago truncatula] >gi|355509435|gb|AES90577.1| hypothetical protein MTR_4g093280 [Medicago truncatula]	5e-26	140.834	21.9989	53.8796	27.342	-1.53681
Unigene11681_VfEP_Reference	#N/A	#N/A	4.10992	1.07435	1.27932	0.312988	-1.52223
Unigene30197_VfEP_Reference	hypothetical protein MTR_2g075490 [Medicago truncatula] >gi|355485331|gb|AES66534.1| hypothetical protein MTR_2g075490 [Medicago truncatula]	2e-16	9.11252	1.12688	3.47932	1.75653	-1.51732
Unigene17710_VfEP_Reference	#N/A	#N/A	4.49145	0.295399	1.59152	0.257043	-1.51566
Unigene6210_VfEP_Reference	#N/A	#N/A	2.37988	0.118094	0.835493	0.317689	-1.50476
Unigene17259_VfEP_Reference	#N/A	#N/A	4.07489	0.480326	1.51272	0.545257	-1.50331
Unigene23133_VfEP_Reference	PREDICTED: proline-rich receptor-like protein kinase PERK10-like [Glycine max]	3e-31	1.91667	0.630652	0.54354	0.159353	-1.50019
Unigene33715_VfEP_Reference	#N/A	#N/A	2.9052	1.16764	0.727676	0.12323	-1.49804
Unigene1007_VfEP_Reference	#N/A	#N/A	2.10853	0.376012	0.746305	0.224499	-1.49343
Unigene22699_VfEP_Reference	TIR-NBS disease resistance-like protein [Medicago truncatula] >gi|355514857|gb|AES96480.1| TIR-NBS disease resistance-like protein [Medicago truncatula]	1e-108	169.412	27.576	65.2057	31.8341	-1.48779
Unigene26262_VfEP_Reference	hypothetical protein MTR_1g017830 [Medicago truncatula] >gi|355478095|gb|AES59298.1| hypothetical protein MTR_1g017830 [Medicago truncatula] >gi|388515315|gb|AFK45719.1| unknown [Medicago truncatula]	7e-65	18.0634	2.66096	6.04511	1.10043	-1.48447
Unigene14565_VfEP_Reference	#N/A	#N/A	4.69865	0.561568	1.70475	0.431296	-1.48304
Unigene11383_VfEP_Reference	#N/A	#N/A	1.43367	0.102344	0.513129	0.0337107	-1.4789
Unigene4103_VfEP_Reference	#N/A	#N/A	1.53241	0.161004	0.515569	0.184204	-1.4758
Unigene23001_VfEP_Reference	hypothetical protein MTR_3g064460 [Medicago truncatula] >gi|355489676|gb|AES70879.1| hypothetical protein MTR_3g064460 [Medicago truncatula]	1e-148	4.06214	1.77445	1.52228	0.890745	-1.47543
Unigene9515_VfEP_Reference	hypothetical protein MTR_4g015650 [Medicago truncatula] >gi|355505715|gb|AES86857.1| hypothetical protein MTR_4g015650 [Medicago truncatula]	1e-150	58.4057	3.74666	21.1432	5.34733	-1.47531
Unigene2041_VfEP_Reference	#N/A	#N/A	7.82614	1.51457	2.53601	0.185135	-1.47098
Unigene5566_VfEP_Reference	unknown [Medicago truncatula]	2e-21	5.6581	0.675901	2.05235	0.292143	-1.47002
Unigene25468_VfEP_Reference	Resistance protein [Medicago truncatula] >gi|355520934|gb|AET01388.1| Resistance protein [Medicago truncatula]	3e-91	5.1226	0.897061	1.8353	0.683109	-1.46912
Unigene1926_VfEP_Reference	#N/A	#N/A	3.23221	0.216163	1.11776	0.345395	-1.46357
Unigene7665_VfEP_Reference	#N/A	#N/A	1.68469	0.237296	0.55061	0.215544	-1.46148
Unigene8366_VfEP_Reference	#N/A	#N/A	3.08402	0.392871	1.07597	0.0902146	-1.46078
Unigene31685_VfEP_Reference	#N/A	#N/A	2.97586	0.481262	0.961759	0.339378	-1.45479
Unigene18006_VfEP_Reference	ADP-ribosylation factor GTPase-activating protein AGD12 [Medicago truncatula] >gi|355483357|gb|AES64560.1| ADP-ribosylation factor GTPase-activating protein AGD12 [Medicago truncatula]	3e-82	2.58948	0.276306	0.896446	0.231336	-1.44723
Unigene15351_VfEP_Reference	#N/A	#N/A	1.59578	0.265957	0.568216	0.255888	-1.44645
Unigene4825_VfEP_Reference	#N/A	#N/A	1.04297	0.329122	0.440027	0.220636	-1.44576
Unigene22193_VfEP_Reference	#N/A	#N/A	2.55026	0.225186	0.906517	0.1395	-1.44411
Unigene30420_VfEP_Reference	#N/A	#N/A	2.68821	0.442422	0.927527	0.121919	-1.44374
Unigene16834_VfEP_Reference	#N/A	#N/A	4.17362	0.332863	1.62141	1.16578	-1.43598
Unigene28982_VfEP_Reference	PREDICTED: G-type lectin S-receptor-like serine/threonine-protein kinase At4g27290-like [Glycine max]	2e-43	29.8541	4.34788	10.6614	1.61901	-1.43181
Unigene17006_VfEP_Reference	#N/A	#N/A	1.46436	0.0897891	0.53049	0.126966	-1.42613
Unigene33010_VfEP_Reference	#N/A	#N/A	1.70287	0.182888	0.612625	0.145702	-1.42451
Unigene22555_VfEP_Reference	#N/A	#N/A	6.15358	1.63116	2.05791	0.20222	-1.42403
Unigene11176_VfEP_Reference	#N/A	#N/A	4.48814	0.22989	1.61888	0.833166	-1.42099
Unigene254_VfEP_Reference	#N/A	#N/A	21.7264	2.24098	8.2143	1.50974	-1.41704
Unigene29612_VfEP_Reference	Ripening regulated protein DDTFR18 [Medicago truncatula] >gi|355491905|gb|AES73108.1| Ripening regulated protein DDTFR18 [Medicago truncatula]	1e-32	2.00324	0.144524	0.718456	0.181284	-1.41025
Unigene5106_VfEP_Reference	#N/A	#N/A	1.61276	0.0634409	0.612741	0.195922	-1.40823
Unigene22011_VfEP_Reference	PREDICTED: putative serine/threonine-protein kinase-like [Glycine max]	4e-155	9.17055	1.61173	3.60671	1.06683	-1.40245
Unigene29109_VfEP_Reference	PREDICTED: ABC transporter C family member 10-like [Glycine max]	9e-08	3.10216	0.614231	1.12215	0.34292	-1.39891
CL11068.Contig2_VfEP_Reference	#N/A	#N/A	1.9509	0.502897	0.836589	0.405297	-1.39265
CL10826.Contig2_VfEP_Reference	N-acetyltransferase, putative [Medicago truncatula] >gi|355512074|gb|AES93697.1| N-acetyltransferase, putative [Medicago truncatula] >gi|388494232|gb|AFK35182.1| unknown [Medicago truncatula]	1e-80	16.8648	10.5287	1.62429	0.386252	-1.39057
CL10567.Contig2_VfEP_Reference	dTDP-glucose 4-6-dehydratase [Cicer arietinum]	1e-75	16.8473	2.03836	6.23068	0.0992274	-1.38825
Unigene2856_VfEP_Reference	hypothetical protein MTR_1g099640 [Medicago truncatula] >gi|355481235|gb|AES62438.1| hypothetical protein MTR_1g099640 [Medicago truncatula]	1e-28	4.13258	0.493416	1.70099	0.638018	-1.38552
Unigene12722_VfEP_Reference	PREDICTED: dynamin-related protein 1C-like isoform 2 [Glycine max]	2e-56	2.99397	0.674043	1.16823	0.560798	-1.37876
CL7537.Contig1_VfEP_Reference	#N/A	#N/A	7.65916	0.664372	2.99861	0.937662	-1.37757
Unigene16619_VfEP_Reference	Dihydroflavonol-4-reductase [Medicago truncatula] >gi|124360301|gb|ABN08314.1| NAD-dependent epimerase/dehydratase [Medicago truncatula] >gi|355498719|gb|AES79922.1| Dihydroflavonol-4-reductase [Medicago truncatula]	7e-117	3.10856	1.23509	1.11286	0.396304	-1.37201
Unigene15026_VfEP_Reference	#N/A	#N/A	2.36212	0.359089	0.934865	0.205662	-1.37146
Unigene12695_VfEP_Reference	phenylalanine ammonia lyase [Trifolium pratense]	4e-35	2.85018	0.193609	1.06377	0.261072	-1.37123
Unigene7355_VfEP_Reference	3-ketoacyl-CoA synthase [Medicago truncatula] >gi|355515969|gb|AES97592.1| 3-ketoacyl-CoA synthase [Medicago truncatula]	6e-42	3.1714	0.907816	0.970944	0.0533647	-1.3712
CL4140.Contig2_VfEP_Reference	#N/A	#N/A	21.0955	5.45025	7.71355	1.19194	-1.36892
Unigene14496_VfEP_Reference	predicted protein [Populus trichocarpa] >gi|222853833|gb|EEE91380.1| predicted protein [Populus trichocarpa]	4e-33	20.4822	1.81948	8.18858	2.05624	-1.36303
CL4564.Contig1_VfEP_Reference	PREDICTED: uncharacterized protein LOC100780803 [Glycine max]	9e-36	3.26987	0.122872	1.27996	0.197299	-1.36299
CL6623.Contig2_VfEP_Reference	PREDICTED: uncharacterized protein LOC100784078 [Glycine max]	1e-46	1.66165	0.264973	0.642657	0.163731	-1.36145
Unigene31105_VfEP_Reference	#N/A	#N/A	1.19492	0.0242718	0.468632	0.10365	-1.35965
CL5803.Contig1_VfEP_Reference	NBS resistance protein [Medicago truncatula] >gi|355508652|gb|AES89794.1| NBS resistance protein [Medicago truncatula]	2e-18	10.6654	6.23579	1.80538	0.793966	-1.35643
Unigene22138_VfEP_Reference	PREDICTED: aspartic proteinase nepenthesin-1-like [Glycine max]	1e-71	2.41887	0.359434	0.838917	0.465487	-1.34848
Unigene8510_VfEP_Reference	#N/A	#N/A	1.05331	0.0647533	0.413696	0.154758	-1.34321
CL9534.Contig2_VfEP_Reference	PREDICTED: TPR repeat-containing thioredoxin TTL1-like [Glycine max]	0	15.0123	6.85295	1.85976	0.28316	-1.34258
Unigene21766_VfEP_Reference	PREDICTED: uncharacterized protein LOC100780803 [Glycine max]	1e-16	4.69332	0.829002	1.86887	0.346199	-1.33041
Unigene3210_VfEP_Reference	#N/A	#N/A	2.65874	0.282592	1.03257	0.25402	-1.32828
Unigene18177_VfEP_Reference	#N/A	#N/A	2.76322	0.374968	1.11544	0.195484	-1.32631
Unigene30565_VfEP_Reference	#N/A	#N/A	5.27144	1.46206	2.10487	0.677699	-1.32524
CL7082.Contig1_VfEP_Reference	Amino-acid permease, putative [Medicago truncatula] >gi|358348396|ref|XP_003638233.1| Amino-acid permease, putative [Medicago truncatula] >gi|355491710|gb|AES72913.1| Amino-acid permease, putative [Medicago truncatula] >gi|355504168|gb|AES85371.1| Amino-acid permease, putative [Medicago truncatula]	0	9.20455	1.00344	3.67749	0.977632	-1.32261
Unigene35092_VfEP_Reference	#N/A	#N/A	1.13765	0.36505	0.54351	0.271789	-1.31835
Unigene9583_VfEP_Reference	#N/A	#N/A	2.90307	1.55426	0.782844	0.194074	-1.31136
Unigene9677_VfEP_Reference	#N/A	#N/A	7.72073	1.37048	3.5705	1.83391	-1.30808
Unigene5332_VfEP_Reference	#N/A	#N/A	1.27881	0.204069	0.480424	0.0476538	-1.30739
CL6235.Contig1_VfEP_Reference	3-ketoacyl-CoA synthase [Medicago truncatula] >gi|355515969|gb|AES97592.1| 3-ketoacyl-CoA synthase [Medicago truncatula]	6e-152	5.45274	1.63633	1.54155	0.25693	-1.30623
Unigene22456_VfEP_Reference	#N/A	#N/A	1.62924	0.179755	0.608722	0.161408	-1.30611
Unigene15595_VfEP_Reference	#N/A	#N/A	1.63004	0.218509	0.652508	0.0941964	-1.30589
Unigene23902_VfEP_Reference	Cyclic nucleotide-gated channel [Medicago truncatula] >gi|355492602|gb|AES73805.1| Cyclic nucleotide-gated channel [Medicago truncatula]	5e-132	1.4365	0.187611	0.612243	0.179746	-1.30386
Unigene19461_VfEP_Reference	#N/A	#N/A	1.92005	0.273684	0.781175	0.110591	-1.29737
Unigene30850_VfEP_Reference	RING-H2 finger protein ATL1B [Medicago truncatula] >gi|355492909|gb|AES74112.1| RING-H2 finger protein ATL1B [Medicago truncatula]	1e-80	3.2121	1.13164	1.06458	0.209149	-1.28374
Unigene32000_VfEP_Reference	hypothetical protein PRUPE_ppa026856mg [Prunus persica]	6e-77	2.1844	0.11094	0.881409	0.129568	-1.28349
CL10798.Contig2_VfEP_Reference	Mitogen-activated protein kinase [Medicago truncatula] >gi|355499064|gb|AES80267.1| Mitogen-activated protein kinase [Medicago truncatula]	0	6.47103	0.272851	2.5963	0.689563	-1.27927
CL9385.Contig1_VfEP_Reference	hypothetical protein MTR_3g104420 [Medicago truncatula] >gi|355492199|gb|AES73402.1| hypothetical protein MTR_3g104420 [Medicago truncatula]	8e-128	10.7872	0.213367	4.46569	0.513732	-1.27726
Unigene12097_VfEP_Reference	#N/A	#N/A	4.94584	1.51449	1.67514	0.316778	-1.27152
Unigene27099_VfEP_Reference	unknown [Medicago truncatula]	4e-11	1.66186	0.423562	0.843975	0.409551	-1.27058
Unigene12823_VfEP_Reference	Digalactosyldiacylglycerol synthase [Medicago truncatula] >gi|355495885|gb|AES77088.1| Digalactosyldiacylglycerol synthase [Medicago truncatula]	1e-63	1.93118	0.292691	0.712957	0.164719	-1.26765
Unigene3836_VfEP_Reference	#N/A	#N/A	1.11546	0.104807	0.446811	0.233771	-1.26412
Unigene8276_VfEP_Reference	#N/A	#N/A	1.54096	0.192244	0.600272	0.140064	-1.25105
Unigene15167_VfEP_Reference	#N/A	#N/A	1.19931	0.135851	0.497032	0.0239357	-1.24859
Unigene33412_VfEP_Reference	#N/A	#N/A	1.60833	0.338737	0.647101	0.245949	-1.24792
Unigene31199_VfEP_Reference	#N/A	#N/A	1.49978	0.315958	0.520346	0.157798	-1.24496
CL4689.Contig1_VfEP_Reference	PREDICTED: uncharacterized protein LOC100816427 [Glycine max]	1e-09	15.4339	1.88313	6.60755	2.59977	-1.24041
Unigene14938_VfEP_Reference	U-box domain-containing protein [Medicago truncatula] >gi|355515649|gb|AES97272.1| U-box domain-containing protein [Medicago truncatula]	0	4.82611	0.217078	2.05481	0.323282	-1.23794
Unigene12955_VfEP_Reference	Ser/Thr protein kinase [Medicago truncatula] >gi|355499390|gb|AES80593.1| Ser/Thr protein kinase [Medicago truncatula]	1e-26	2.22995	0.447833	0.924038	0.124884	-1.23059
Unigene16525_VfEP_Reference	hypothetical protein MTR_4g029430 [Medicago truncatula] >gi|355506408|gb|AES87550.1| hypothetical protein MTR_4g029430 [Medicago truncatula]	8e-86	4.35858	0.717829	2.01425	0.991748	-1.22569
Unigene17154_VfEP_Reference	TIR-NBS-LRR type disease resistance protein [Medicago truncatula] >gi|355502721|gb|AES83924.1| TIR-NBS-LRR type disease resistance protein [Medicago truncatula]	9e-17	5.46239	1.18972	1.99309	0.754344	-1.22475
Unigene20402_VfEP_Reference	#N/A	#N/A	6.80701	0.941466	2.79476	0.0161645	-1.22253
CL8165.Contig1_VfEP_Reference	NBS-LRR disease resistance-like protein [Medicago truncatula] >gi|355514658|gb|AES96281.1| NBS-LRR disease resistance-like protein [Medicago truncatula]	0	6.59904	0.690804	2.8059	0.876013	-1.21553
Unigene12681_VfEP_Reference	Guanylyl cyclase [Medicago truncatula] >gi|355489857|gb|AES71060.1| Guanylyl cyclase [Medicago truncatula]	1e-07	1.58422	0.21422	0.687796	0.126162	-1.20444
Unigene22079_VfEP_Reference	#N/A	#N/A	3.03728	0.630069	1.12868	0.328537	-1.20381
CL5902.Contig2_VfEP_Reference	hypothetical protein MTR_7g025150 [Medicago truncatula] >gi|355496946|gb|AES78149.1| hypothetical protein MTR_7g025150 [Medicago truncatula]	3e-15	1.95669	0.325554	0.829585	0.334025	-1.20232
Unigene29846_VfEP_Reference	#N/A	#N/A	41.1834	5.02905	17.7502	5.73157	-1.1996
Unigene21308_VfEP_Reference	#N/A	#N/A	1.32742	0.185482	0.532018	0.0889419	-1.1981
Unigene15224_VfEP_Reference	unknown [Medicago truncatula]	1e-12	5.98759	2.61144	2.17909	0.895249	-1.19697
Unigene31138_VfEP_Reference	#N/A	#N/A	2.87268	0.237338	1.21274	0.176916	-1.19654
Unigene1074_VfEP_Reference	#N/A	#N/A	0.990837	0.103022	0.454106	0.142875	-1.18832
Unigene14139_VfEP_Reference	Wound-induced protein [Medicago truncatula] >gi|355498526|gb|AES79729.1| Wound-induced protein [Medicago truncatula]	1e-77	3.13836	0.715907	1.40338	0.411914	-1.17521
CL9451.Contig1_VfEP_Reference	PREDICTED: probable LRR receptor-like serine/threonine-protein kinase At1g74360-like [Glycine max]	0	2.24932	0.545162	0.877851	0.0883501	-1.17045
Unigene10793_VfEP_Reference	hypothetical protein MTR_3g086670 [Medicago truncatula] >gi|355490955|gb|AES72158.1| hypothetical protein MTR_3g086670 [Medicago truncatula]	2e-49	1.85422	0.324981	0.768861	0.0706999	-1.15422
CL7150.Contig1_VfEP_Reference	Ribosomal protein-like protein [Medicago truncatula] >gi|355498139|gb|AES79342.1| Ribosomal protein-like protein [Medicago truncatula]	4e-93	1.85184	0.276923	0.756202	0.151149	-1.15063
Unigene4676_VfEP_Reference	#N/A	#N/A	1.42716	0.200254	0.690671	0.269748	-1.15016
Unigene10489_VfEP_Reference	#N/A	#N/A	1.28801	0.0430486	0.571827	0.159109	-1.14505
Unigene7897_VfEP_Reference	#N/A	#N/A	2.75824	0.0749249	1.22949	0.361667	-1.14502
Unigene12824_VfEP_Reference	Digalactosyldiacylglycerol synthase [Medicago truncatula] >gi|355495885|gb|AES77088.1| Digalactosyldiacylglycerol synthase [Medicago truncatula]	3e-165	2.89448	0.283514	1.32352	0.346295	-1.14386
Unigene40964_VfEP_Reference	#N/A	#N/A	0.876673	0.212015	0.426787	0.141984	-1.14075
CL4713.Contig1_VfEP_Reference	unknown [Medicago truncatula] >gi|388521237|gb|AFK48680.1| unknown [Medicago truncatula]	3e-73	156.389	18.067	73.7025	23.2785	-1.13923
Unigene12628_VfEP_Reference	#N/A	#N/A	1.63344	0.458519	0.634657	0.1985	-1.13683
Unigene21904_VfEP_Reference	hypothetical protein MTR_2g061140 [Medicago truncatula] >gi|355484863|gb|AES66066.1| hypothetical protein MTR_2g061140 [Medicago truncatula]	1e-55	1.44992	0.28013	0.578589	0.130259	-1.13651
Unigene17847_VfEP_Reference	#N/A	#N/A	7.85141	0.967166	3.49234	0.344713	-1.13604
CL1181.Contig2_VfEP_Reference	Anthocyanidin 3-O-glucosyltransferase [Medicago truncatula] >gi|355516944|gb|AES98567.1| Anthocyanidin 3-O-glucosyltransferase [Medicago truncatula]	6e-19	3.18167	1.40002	1.03021	0.166245	-1.12119
Unigene34693_VfEP_Reference	#N/A	#N/A	1.76457	0.196592	0.789832	0.0740912	-1.10874
Unigene6218_VfEP_Reference	#N/A	#N/A	1.61832	0.417671	0.626263	0.104702	-1.10557
Unigene5525_VfEP_Reference	hypothetical protein MTR_5g010360 [Medicago truncatula] >gi|355512434|gb|AES94057.1| hypothetical protein MTR_5g010360 [Medicago truncatula]	1e-12	0.946381	0.107129	0.467252	0.167924	-1.10277
Unigene22112_VfEP_Reference	#N/A	#N/A	3.34747	0.582767	1.44864	0.178039	-1.09941
Unigene32201_VfEP_Reference	#N/A	#N/A	1.04385	0.211679	0.484009	0.107792	-1.09705
Unigene24639_VfEP_Reference	hypothetical protein MTR_5g023720 [Medicago truncatula] >gi|355513650|gb|AES95273.1| hypothetical protein MTR_5g023720 [Medicago truncatula]	6e-43	2.74387	0.421359	1.32742	0.327374	-1.08518
Unigene15415_VfEP_Reference	NAC domain protein NAC2 [Medicago sativa]	6e-148	114.664	10.5916	55.1002	14.5817	-1.0844
Unigene7124_VfEP_Reference	#N/A	#N/A	2.40626	0.315413	1.10654	0.0320623	-1.08226
Unigene13387_VfEP_Reference	Ubiquitin carboxyl-terminal hydrolase family protein [Medicago truncatula] >gi|355518739|gb|AET00363.1| Ubiquitin carboxyl-terminal hydrolase family protein [Medicago truncatula]	2e-56	2.41456	0.186666	1.10766	0.237214	-1.08019
Unigene31159_VfEP_Reference	#N/A	#N/A	1.56351	0.186197	0.744484	0.162814	-1.07842
Unigene35542_VfEP_Reference	PREDICTED: uncharacterized GPI-anchored protein At1g61900-like [Glycine max]	2e-140	1.4196	0.365636	0.630146	0.15177	-1.07308
Unigene5713_VfEP_Reference	#N/A	#N/A	0.973444	0.0325351	0.468925	0.11165	-1.07078
Unigene31443_VfEP_Reference	#N/A	#N/A	1.53322	0.12786	0.755337	0.20305	-1.06567
CL7764.Contig1_VfEP_Reference	Protein kinase-like protein [Medicago truncatula] >gi|355517392|gb|AES99015.1| Protein kinase-like protein [Medicago truncatula]	1e-35	2.00686	0.418318	0.863792	0.191049	-1.06524
CL1982.Contig2_VfEP_Reference	PREDICTED: probable LRR receptor-like serine/threonine-protein kinase At4g08850-like [Glycine max]	1e-47	8.42445	1.29123	4.08113	0.725654	-1.05632
Unigene18110_VfEP_Reference	#N/A	#N/A	2.66526	0.601946	1.13042	0.087793	-1.05507
Unigene30976_VfEP_Reference	#N/A	#N/A	1.50045	0.123469	0.735594	0.146349	-1.04879
Unigene39757_VfEP_Reference	#N/A	#N/A	0.819136	0.391682	0.468065	0.240241	-1.04604
Unigene10005_VfEP_Reference	#N/A	#N/A	1.7932	0.369618	0.885365	0.301737	-1.0426
CL10739.Contig1_VfEP_Reference	#N/A	#N/A	6.51935	1.47794	2.82834	0.0649606	-1.02982
Unigene14260_VfEP_Reference	#N/A	#N/A	1.15933	0.322885	0.647118	0.275114	-1.0296
Unigene1853_VfEP_Reference	#N/A	#N/A	1.28011	0.237575	0.579915	0.0364404	-1.02911
Unigene16620_VfEP_Reference	vestitone reductase [Medicago sativa]	4e-39	2.04724	0.761378	0.977613	0.338487	-1.02551
Unigene8643_VfEP_Reference	#N/A	#N/A	1.31089	0.547066	0.548543	0.210329	-1.0154
Unigene6926_VfEP_Reference	#N/A	#N/A	4.97978	0.831895	2.1403	0.459043	-1.01355
Unigene11497_VfEP_Reference	#N/A	#N/A	1.19989	0.267958	0.465183	0.147015	-1.01163
Unigene13583_VfEP_Reference	Unigene13583_VfEP_Reference	1e-32	7.34461	3.53255	2.52189	1.00036	0.000523523

## Sheet: UW SPECIFIC
Table S3d. Annotation and expression levels (RPKM) of transfer-cell specific unigenes selectively expressed during uniform wall formation.
GeneID	Annotation	E value	RPKM at 3 h
			Mean	SE
CL8719.Contig1_VfEP_Reference	unknown [Medicago truncatula]	1e-43	623.765	52.5352
CL8244.Contig1_VfEP_Reference	Phi-1 protein [Medicago truncatula] >gi|355524495|gb|AET04949.1| Phi-1 protein [Medicago truncatula]	8e-164	453.956	78.6962
Unigene16181_VfEP_Reference	K(+)/H(+) antiporter [Medicago truncatula] >gi|355497836|gb|AES79039.1| K(+)/H(+) antiporter [Medicago truncatula]	0	366.41	32.7568
Unigene29720_VfEP_Reference	#N/A	#N/A	335.85	332.527
CL1353.Contig2_VfEP_Reference	hypothetical protein MTR_5g064510 [Medicago truncatula] >gi|355516489|gb|AES98112.1| hypothetical protein MTR_5g064510 [Medicago truncatula] >gi|388491938|gb|AFK34035.1| unknown [Medicago truncatula]	9e-40	192.361	35.3595
Unigene346_VfEP_Reference	#N/A	#N/A	170.956	30.4087
CL8702.Contig6_VfEP_Reference	Glutathione S-transferase [Medicago truncatula] >gi|355498211|gb|AES79414.1| Glutathione S-transferase [Medicago truncatula]	1e-94	169.675	14.5785
Unigene19101_VfEP_Reference	unknown [Medicago truncatula]	2e-127	143.524	2.31154
Unigene14842_VfEP_Reference	unknown [Medicago truncatula] >gi|388505992|gb|AFK41062.1| unknown [Medicago truncatula]	2e-28	122.821	20.1767
CL3613.Contig10_VfEP_Reference	RecName: Full=Histone H1; AltName: Full=PsH1b; AltName: Full=PsH1b-40	1e-90	119.273	5.1679
Unigene19061_VfEP_Reference	hypothetical protein MTR_4g091090 [Medicago truncatula] >gi|87240733|gb|ABD32591.1| conserved hypothetical protein [Medicago truncatula] >gi|355509289|gb|AES90431.1| hypothetical protein MTR_4g091090 [Medicago truncatula] >gi|388494888|gb|AFK35510.1| unknown [Medicago truncatula]	5e-37	119.195	13.6266
CL10547.Contig4_VfEP_Reference	EPIDERMAL PATTERNING FACTOR-like protein [Medicago truncatula] >gi|355511952|gb|AES93575.1| EPIDERMAL PATTERNING FACTOR-like protein [Medicago truncatula]	2e-09	112.675	13.1027
Unigene9016_VfEP_Reference	HVA22-like protein a [Medicago truncatula] >gi|355509434|gb|AES90576.1| HVA22-like protein a [Medicago truncatula]	1e-107	108.631	10.3194
CL2906.Contig1_VfEP_Reference	hypothetical protein MTR_5g064360 [Medicago truncatula] >gi|355516479|gb|AES98102.1| hypothetical protein MTR_5g064360 [Medicago truncatula]	1e-09	95.7159	15.6132
Unigene14589_VfEP_Reference	uncharacterized protein LOC100305829 [Glycine max]	7e-46	67.1878	5.34113
CL754.Contig3_VfEP_Reference	unknown [Medicago truncatula] >gi|388514597|gb|AFK45360.1| unknown [Medicago truncatula]	3e-158	64.4422	0.62678
CL1336.Contig1_VfEP_Reference	hypothetical protein MTR_5g016250 [Medicago truncatula] >gi|355512980|gb|AES94603.1| hypothetical protein MTR_5g016250 [Medicago truncatula] >gi|388501962|gb|AFK39047.1| unknown [Medicago truncatula]	8e-93	60.2711	1.61723
Unigene27253_VfEP_Reference	PREDICTED: pyruvate kinase isozyme A, chloroplastic-like [Glycine max]	0	56.2758	4.55596
Unigene29843_VfEP_Reference	PREDICTED: uncharacterized protein LOC100798246 [Glycine max]	1e-23	56.1627	10.9119
Unigene19227_VfEP_Reference	unknown [Medicago truncatula]	9e-23	52.5483	7.66761
CL5652.Contig2_VfEP_Reference	unknown [Medicago truncatula]	6e-169	51.8494	6.28494
Unigene16910_VfEP_Reference	hypothetical protein MTR_2g086870 [Medicago truncatula] >gi|355485904|gb|AES67107.1| hypothetical protein MTR_2g086870 [Medicago truncatula]	5e-28	46.3408	5.77439
CL8389.Contig3_VfEP_Reference	hypothetical protein MTR_2g007950 [Medicago truncatula] >gi|355482161|gb|AES63364.1| hypothetical protein MTR_2g007950 [Medicago truncatula] >gi|388504710|gb|AFK40421.1| unknown [Medicago truncatula]	7e-20	45.7545	8.17105
CL5687.Contig1_VfEP_Reference	PREDICTED: basic 7S globulin-like [Glycine max]	1e-175	45.6174	1.08673
CL4158.Contig2_VfEP_Reference	PREDICTED: probable galacturonosyltransferase 13-like [Glycine max]	0	44.9029	1.24944
CL9074.Contig2_VfEP_Reference	hypothetical protein MTR_4g093810 [Medicago truncatula] >gi|355509466|gb|AES90608.1| hypothetical protein MTR_4g093810 [Medicago truncatula]	3e-42	43.7352	5.61173
CL9373.Contig1_VfEP_Reference	Nudix hydrolase [Medicago truncatula] >gi|355524138|gb|AET04592.1| Nudix hydrolase [Medicago truncatula]	1e-120	43.3899	2.5981
CL1369.Contig2_VfEP_Reference	#N/A	#N/A	41.8869	11.9896
Unigene16512_VfEP_Reference	hypothetical protein MTR_6g029260 [Medicago truncatula] >gi|355493969|gb|AES75172.1| hypothetical protein MTR_6g029260 [Medicago truncatula]	2e-16	37.9271	3.14713
Unigene20241_VfEP_Reference	unknown [Medicago truncatula]	3e-50	37.927	4.42814
CL2571.Contig2_VfEP_Reference	unknown [Medicago truncatula]	3e-111	36.9836	6.84745
Unigene274_VfEP_Reference	putative glycine rich protein precursor [Pisum sativum]	2e-42	36.7659	24.1527
CL2778.Contig2_VfEP_Reference	unknown [Lotus japonicus]	1e-89	35.6505	7.34097
Unigene29847_VfEP_Reference	#N/A	#N/A	35.0141	9.65359
CL2686.Contig1_VfEP_Reference	Histone H3 [Medicago truncatula] >gi|355496472|gb|AES77675.1| Histone H3 [Medicago truncatula]	2e-70	33.4584	4.60052
Unigene9270_VfEP_Reference	#N/A	#N/A	33.202	5.60574
Unigene9171_VfEP_Reference	unknown [Medicago truncatula]	3e-38	32.7107	6.87542
Unigene25483_VfEP_Reference	RecName: Full=Gibberellin 2-beta-dioxygenase 2; AltName: Full=GA 2-oxidase 2; AltName: Full=Gibberellin 2-beta-hydroxylase 2; AltName: Full=Gibberellin 2-oxidase 2 >gi|5579092|gb|AAD45424.1| gibberellin 2-oxidase-like protein [Pisum sativum]	0	31.5856	6.98581
Unigene19347_VfEP_Reference	hypothetical protein MTR_3g028470 [Medicago truncatula] >gi|355488194|gb|AES69397.1| hypothetical protein MTR_3g028470 [Medicago truncatula] >gi|388518269|gb|AFK47196.1| unknown [Medicago truncatula]	1e-22	28.8991	18.9689
CL1272.Contig2_VfEP_Reference	PREDICTED: E3 ubiquitin-protein ligase PUB22-like [Glycine max]	1e-158	28.5704	2.6992
Unigene16662_VfEP_Reference	PREDICTED: expansin-A12-like [Glycine max]	3e-128	27.7408	8.00872
CL8581.Contig1_VfEP_Reference	toll interleukin receptor [Glycine max] >gi|223452580|gb|ACM89617.1| toll interleukin receptor [Glycine max]	3e-96	27.4566	1.27196
Unigene20975_VfEP_Reference	Lectin receptor kinase [Medicago truncatula] >gi|355489882|gb|AES71085.1| Lectin receptor kinase [Medicago truncatula]	2e-146	26.8561	3.92768
Unigene9502_VfEP_Reference	#N/A	#N/A	26.6486	11.2865
CL4000.Contig2_VfEP_Reference	PREDICTED: uncharacterized protein LOC100779340 [Glycine max]	0	26.3308	0.392116
Unigene28761_VfEP_Reference	zinc finger protein ZF2 [Cicer arietinum]	4e-92	24.8473	2.07232
Unigene27194_VfEP_Reference	Receptor-like kinase [Medicago truncatula] >gi|355490752|gb|AES71955.1| Receptor-like kinase [Medicago truncatula]	0	24.8266	2.18866
Unigene9060_VfEP_Reference	hypothetical protein MTR_5g083710 [Medicago truncatula] >gi|355518069|gb|AES99692.1| hypothetical protein MTR_5g083710 [Medicago truncatula]	3e-31	24.6667	15.9671
CL1576.Contig1_VfEP_Reference	hypothetical protein MTR_8g013640 [Medicago truncatula] >gi|355520996|gb|AET01450.1| hypothetical protein MTR_8g013640 [Medicago truncatula]	1e-26	24.5884	4.04111
CL9206.Contig1_VfEP_Reference	hypothetical protein MTR_2g005710 [Medicago truncatula] >gi|92870235|gb|ABE79562.1| hypothetical protein MtrDRAFT_AC140550g13v2 [Medicago truncatula] >gi|355481963|gb|AES63166.1| hypothetical protein MTR_2g005710 [Medicago truncatula] >gi|388497318|gb|AFK36725.1| unknown [Medicago truncatula]	2e-22	24.5225	1.32576
CL9259.Contig2_VfEP_Reference	unknown [Medicago truncatula] >gi|388521531|gb|AFK48827.1| unknown [Medicago truncatula]	3e-130	24.3569	0.206801
Unigene19196_VfEP_Reference	RecName: Full=Auxin-induced protein IAA4 >gi|414181|emb|CAA48297.1| auxin-induced protein [Pisum sativum]	1e-98	24.2105	4.19435
CL7062.Contig1_VfEP_Reference	Centrin-2 [Medicago truncatula] >gi|355485580|gb|AES66783.1| Centrin-2 [Medicago truncatula]	9e-52	24.078	2.74188
CL6369.Contig1_VfEP_Reference	#N/A	#N/A	23.8574	14.8634
Unigene238_VfEP_Reference	hypothetical protein MTR_5g021990 [Medicago truncatula] >gi|355513498|gb|AES95121.1| hypothetical protein MTR_5g021990 [Medicago truncatula]	3e-94	23.387	1.51853
CL4140.Contig1_VfEP_Reference	#N/A	#N/A	21.7818	6.2768
Unigene29153_VfEP_Reference	Autoinhibited calcium ATPase [Medicago truncatula] >gi|355521009|gb|AET01463.1| Autoinhibited calcium ATPase [Medicago truncatula]	5e-113	20.9684	2.07354
CL3976.Contig2_VfEP_Reference	Cyclin-dependent kinases regulatory subunit [Medicago truncatula] >gi|355507367|gb|AES88509.1| Cyclin-dependent kinases regulatory subunit [Medicago truncatula]	1e-45	20.5016	6.06963
CL2028.Contig1_VfEP_Reference	1-aminocyclopropane-1-carboxylate synthase [Medicago truncatula] >gi|355524669|gb|AET05123.1| 1-aminocyclopropane-1-carboxylate synthase [Medicago truncatula]	0	20.3543	4.7766
CL8437.Contig1_VfEP_Reference	tRNA pseudouridine synthase A [Medicago truncatula] >gi|355524623|gb|AET05077.1| tRNA pseudouridine synthase A [Medicago truncatula]	0	20.2369	0.194832
Unigene19195_VfEP_Reference	Auxin-induced protein [Medicago truncatula] >gi|355480864|gb|AES62067.1| Auxin-induced protein [Medicago truncatula]	1e-84	20.0673	4.20662
CL154.Contig1_VfEP_Reference	hypothetical protein MTR_4g082600 [Medicago truncatula] >gi|355508829|gb|AES89971.1| hypothetical protein MTR_4g082600 [Medicago truncatula]	1e-73	19.967	4.29189
CL74.Contig1_VfEP_Reference	Wall-associated receptor kinase-like protein [Medicago truncatula] >gi|355518261|gb|AES99884.1| Wall-associated receptor kinase-like protein [Medicago truncatula]	0	19.4412	3.14674
CL6573.Contig1_VfEP_Reference	ribosomal protein L27 homolog [Pisum sativum]	3e-69	18.6875	3.10262
CL1629.Contig2_VfEP_Reference	hypothetical protein MTR_4g098710 [Medicago truncatula] >gi|355509696|gb|AES90838.1| hypothetical protein MTR_4g098710 [Medicago truncatula] >gi|388494780|gb|AFK35456.1| unknown [Medicago truncatula]	2e-29	18.2584	2.31333
CL4127.Contig3_VfEP_Reference	Oxysterol-binding protein-related protein [Medicago truncatula] >gi|355490149|gb|AES71352.1| Oxysterol-binding protein-related protein [Medicago truncatula]	0	18.192	0.700416
Unigene21726_VfEP_Reference	Vesicle-associated membrane protein [Medicago truncatula] >gi|355497958|gb|AES79161.1| Vesicle-associated membrane protein [Medicago truncatula]	4e-103	18.1747	3.22622
Unigene29781_VfEP_Reference	hypothetical protein MTR_8g105190 [Medicago truncatula] >gi|355524956|gb|AET05410.1| hypothetical protein MTR_8g105190 [Medicago truncatula]	1e-23	17.5842	3.12363
Unigene29789_VfEP_Reference	unknown [Lotus japonicus]	8e-28	17.5266	7.90514
Unigene17363_VfEP_Reference	#N/A	#N/A	17.3693	5.94109
Unigene20588_VfEP_Reference	hypothetical protein MTR_1g080510 [Medicago truncatula] >gi|355480041|gb|AES61244.1| hypothetical protein MTR_1g080510 [Medicago truncatula]	5e-09	17.3539	8.14071
CL2979.Contig1_VfEP_Reference	#N/A	#N/A	16.9134	0.836737
CL10276.Contig2_VfEP_Reference	Forever young oxidoreductase [Medicago truncatula] >gi|355495339|gb|AES76542.1| Forever young oxidoreductase [Medicago truncatula]	0	16.7497	1.17227
CL8352.Contig1_VfEP_Reference	#N/A	#N/A	16.6607	3.90555
CL1974.Contig1_VfEP_Reference	Gibberellin 20 oxidase 1-B [Medicago truncatula] >gi|355503615|gb|AES84818.1| Gibberellin 20 oxidase 1-B [Medicago truncatula]	1e-177	16.4848	1.32845
CL4967.Contig2_VfEP_Reference	Aldehyde dehydrogenase family 3 member H1 [Medicago truncatula] >gi|355491090|gb|AES72293.1| Aldehyde dehydrogenase family 3 member H1 [Medicago truncatula]	0	16.3947	6.01793
CL3076.Contig1_VfEP_Reference	PREDICTED: E3 ubiquitin-protein ligase PUB22-like [Glycine max]	3e-178	16.0311	2.79722
CL9121.Contig2_VfEP_Reference	Cinnamyl alcohol dehydrogenase-related protein [Medicago truncatula] >gi|355478596|gb|AES59799.1| Cinnamyl alcohol dehydrogenase-related protein [Medicago truncatula]	0	15.6485	9.76746
CL256.Contig1_VfEP_Reference	unknown [Medicago truncatula]	6e-76	15.5462	9.81465
Unigene1120_VfEP_Reference	#N/A	#N/A	15.4667	3.59752
Unigene21808_VfEP_Reference	raffionse synthase 3 [Glycine max]	1e-148	15.3366	6.51488
CL7348.Contig2_VfEP_Reference	hypothetical protein MTR_8g095080 [Medicago truncatula] >gi|355524412|gb|AET04866.1| hypothetical protein MTR_8g095080 [Medicago truncatula]	0	15.1339	1.62211
Unigene30109_VfEP_Reference	#N/A	#N/A	15.0336	3.29047
CL376.Contig2_VfEP_Reference	Late embryogenesis abundant protein D-34 [Medicago truncatula] >gi|355479676|gb|AES60879.1| Late embryogenesis abundant protein D-34 [Medicago truncatula]	5e-128	14.832	6.13669
Unigene14987_VfEP_Reference	#N/A	#N/A	14.7781	1.55535
Unigene22194_VfEP_Reference	NAK-type protein kinase [Medicago truncatula] >gi|355512741|gb|AES94364.1| NAK-type protein kinase [Medicago truncatula]	1e-178	14.6419	3.45839
Unigene25221_VfEP_Reference	WRKY transcription factor WRKY109669 [Medicago truncatula] >gi|187944183|gb|ACD40318.1| WRKY transcription factor WRKY109669 [Medicago truncatula] >gi|355491243|gb|AES72446.1| WRKY transcription factor WRKY109669 [Medicago truncatula]	6e-130	14.5395	2.45707
Unigene20559_VfEP_Reference	#N/A	#N/A	14.1153	2.7695
Unigene15436_VfEP_Reference	beta-glucan-binding protein 2 [Medicago truncatula]	5e-174	13.8946	3.25363
CL5436.Contig3_VfEP_Reference	unknown [Medicago truncatula] >gi|388514313|gb|AFK45218.1| unknown [Medicago truncatula]	7e-54	13.6954	3.21552
Unigene24482_VfEP_Reference	drought responsive element binding protein 5 [Glycine max]	3e-58	13.5365	1.00355
Unigene26242_VfEP_Reference	gag-pol polyprotein [Glycine max]	2e-09	13.5287	1.46264
Unigene6886_VfEP_Reference	#N/A	#N/A	12.8007	3.87475
CL466.Contig2_VfEP_Reference	#N/A	#N/A	12.6669	2.09309
CL1272.Contig1_VfEP_Reference	PREDICTED: E3 ubiquitin-protein ligase PUB22-like [Glycine max]	2e-103	12.2941	1.15568
Unigene24907_VfEP_Reference	hypothetical protein MTR_1g086650 [Medicago truncatula] >gi|355480420|gb|AES61623.1| hypothetical protein MTR_1g086650 [Medicago truncatula]	0	12.208	2.12471
Unigene18398_VfEP_Reference	PREDICTED: uncharacterized protein LOC100814865 [Glycine max]	2e-104	12.1791	1.35418
Unigene26267_VfEP_Reference	#N/A	#N/A	12.1197	1.24613
CL8302.Contig1_VfEP_Reference	Receptor-like protein kinase [Medicago truncatula] >gi|355512873|gb|AES94496.1| Receptor-like protein kinase [Medicago truncatula]	3e-131	11.9842	0.274066
Unigene17693_VfEP_Reference	AP2 domain-containing transcription factor [Medicago truncatula] >gi|355490114|gb|AES71317.1| AP2 domain-containing transcription factor [Medicago truncatula]	3e-21	11.952	2.08182
Unigene29866_VfEP_Reference	unknown [Medicago truncatula]	9e-32	11.8696	5.04016
CL303.Contig2_VfEP_Reference	PREDICTED: uncharacterized protein LOC100777835 [Glycine max]	2e-54	11.845	0.249277
CL8681.Contig2_VfEP_Reference	unknown [Medicago truncatula]	2e-49	11.7	2.30587
Unigene24481_VfEP_Reference	PREDICTED: ethylene-responsive transcription factor ERF054-like [Glycine max]	7e-47	11.6897	0.707083
CL9339.Contig1_VfEP_Reference	PREDICTED: L-ascorbate oxidase homolog [Glycine max]	0	11.6759	1.46744
Unigene9357_VfEP_Reference	hypothetical protein MTR_4g118830 [Medicago truncatula] >gi|355510641|gb|AES91783.1| hypothetical protein MTR_4g118830 [Medicago truncatula]	4e-59	11.6237	1.82575
CL1526.Contig1_VfEP_Reference	type IIB calcium ATPase MCA5 [Medicago truncatula]	0	11.3963	1.9208
Unigene28831_VfEP_Reference	#N/A	#N/A	11.2833	1.29068
CL2013.Contig3_VfEP_Reference	B12D protein [Medicago truncatula] >gi|355490877|gb|AES72080.1| B12D protein [Medicago truncatula]	1e-38	11.2764	1.46695
CL423.Contig3_VfEP_Reference	#N/A	#N/A	11.1311	3.58487
Unigene29911_VfEP_Reference	PREDICTED: uncharacterized protein LOC100783889 [Glycine max]	1e-48	11.0774	1.38197
Unigene14574_VfEP_Reference	PREDICTED: serine/threonine-protein kinase OXI1-like [Glycine max]	2e-155	10.9806	1.41617
CL2720.Contig1_VfEP_Reference	#N/A	#N/A	10.9682	5.41204
Unigene30059_VfEP_Reference	Receptor-like kinase [Medicago truncatula] >gi|355496181|gb|AES77384.1| Receptor-like kinase [Medicago truncatula]	1e-32	10.6723	6.72176
CL9342.Contig2_VfEP_Reference	unknown [Medicago truncatula]	4e-57	10.6532	0.856996
Unigene13775_VfEP_Reference	#N/A	#N/A	10.652	2.33328
CL450.Contig4_VfEP_Reference	polyubiquitin [Capsicum chinense]	1e-55	10.6411	3.569
Unigene1077_VfEP_Reference	#N/A	#N/A	10.5505	1.54577
CL647.Contig1_VfEP_Reference	uncharacterized protein LOC100526874 [Glycine max]	2e-53	10.491	3.37258
Unigene11426_VfEP_Reference	hypothetical protein MTR_7g082740 [Medicago truncatula] >gi|355499411|gb|AES80614.1| hypothetical protein MTR_7g082740 [Medicago truncatula]	4e-57	10.3964	0.832839
Unigene24565_VfEP_Reference	#N/A	#N/A	10.2957	1.89998
Unigene8230_VfEP_Reference	#N/A	#N/A	10.2956	8.47433
Unigene7836_VfEP_Reference	#N/A	#N/A	10.1495	0.933561
CL8118.Contig2_VfEP_Reference	Heat shock cognate 70 kDa protein [Medicago truncatula] >gi|355484148|gb|AES65351.1| Heat shock cognate 70 kDa protein [Medicago truncatula]	0	10.0651	1.47929
Unigene26340_VfEP_Reference	#N/A	#N/A	10.0149	2.19183
Unigene21705_VfEP_Reference	PREDICTED: LOW QUALITY PROTEIN: probable WRKY transcription factor 33-like [Glycine max]	1e-37	9.9844	0.1736
Unigene28819_VfEP_Reference	LysM type receptor kinase [Lotus japonicus]	1e-12	9.90096	2.18863
CL8056.Contig2_VfEP_Reference	PREDICTED: acylphosphatase-like [Glycine max]	4e-43	9.82757	0.779335
Unigene9809_VfEP_Reference	PREDICTED: uncharacterized protein LOC100778228 [Glycine max]	5e-18	9.82694	1.09526
CL6387.Contig1_VfEP_Reference	unknown [Medicago truncatula]	4e-73	9.48484	1.82932
CL2708.Contig3_VfEP_Reference	#N/A	#N/A	9.45688	5.34426
Unigene26482_VfEP_Reference	#N/A	#N/A	9.0949	0.341927
Unigene9222_VfEP_Reference	unknown [Lotus japonicus]	1e-09	9.01488	0.86239
Unigene30852_VfEP_Reference	#N/A	#N/A	8.82032	1.79423
CL4519.Contig2_VfEP_Reference	hypothetical protein MtrDRAFT_AC148340g12v2 [Medicago truncatula] >gi|217071550|gb|ACJ84135.1| unknown [Medicago truncatula] >gi|217075450|gb|ACJ86085.1| unknown [Medicago truncatula] >gi|388522251|gb|AFK49187.1| unknown [Medicago truncatula]	2e-23	8.79719	2.44693
Unigene8080_VfEP_Reference	#N/A	#N/A	8.57115	0.509315
Unigene8942_VfEP_Reference	#N/A	#N/A	8.3428	1.04832
Unigene8026_VfEP_Reference	hypothetical protein MTR_2g093030 [Medicago truncatula] >gi|355486182|gb|AES67385.1| hypothetical protein MTR_2g093030 [Medicago truncatula]	9e-24	8.25528	3.08709
CL431.Contig1_VfEP_Reference	hypothetical protein MTR_5g081650 [Medicago truncatula] >gi|355517883|gb|AES99506.1| hypothetical protein MTR_5g081650 [Medicago truncatula]	6e-36	8.19336	1.67257
CL6836.Contig3_VfEP_Reference	#N/A	#N/A	8.18092	6.29571
Unigene6844_VfEP_Reference	Transmembrane protein [Medicago truncatula] >gi|355489103|gb|AES70306.1| Transmembrane protein [Medicago truncatula]	1e-150	8.1117	1.40261
CL4776.Contig1_VfEP_Reference	PREDICTED: uncharacterized protein LOC100808357 [Glycine max]	0	8.10994	0.034563
Unigene20789_VfEP_Reference	hypothetical protein MTR_3g088030 [Medicago truncatula] >gi|355491078|gb|AES72281.1| hypothetical protein MTR_3g088030 [Medicago truncatula]	3e-71	8.07037	3.95064
CL10256.Contig1_VfEP_Reference	#N/A	#N/A	8.01828	2.25868
CL856.Contig1_VfEP_Reference	DEAH-box RNA helicase [Chlamydomonas reinhardtii] >gi|158271237|gb|EDO97061.1| DEAH-box RNA helicase [Chlamydomonas reinhardtii]	7e-06	7.94928	2.28186
CL5403.Contig1_VfEP_Reference	#N/A	#N/A	7.86971	1.74555
CL7790.Contig1_VfEP_Reference	Pectinesterase [Medicago truncatula] >gi|355487411|gb|AES68614.1| Pectinesterase [Medicago truncatula]	0	7.84464	3.04684
CL6987.Contig2_VfEP_Reference	RPM1-interacting protein [Medicago truncatula] >gi|355519175|gb|AET00799.1| RPM1-interacting protein [Medicago truncatula]	4e-32	7.84133	1.31779
Unigene26562_VfEP_Reference	#N/A	#N/A	7.83785	3.90358
Unigene9800_VfEP_Reference	#N/A	#N/A	7.73571	3.14254
CL6156.Contig1_VfEP_Reference	transferase, transferring glycosyl groups, putative [Ricinus communis] >gi|223537706|gb|EEF39329.1| transferase, transferring glycosyl groups, putative [Ricinus communis]	3e-86	7.68173	0.279398
Unigene30007_VfEP_Reference	unknown [Medicago truncatula]	6e-49	7.56229	2.77727
CL5406.Contig1_VfEP_Reference	Metal transporter CNNM4 [Medicago truncatula] >gi|355509375|gb|AES90517.1| Metal transporter CNNM4 [Medicago truncatula]	0	7.53245	0.454637
Unigene7521_VfEP_Reference	#N/A	#N/A	7.48627	2.64245
CL7399.Contig1_VfEP_Reference	Gag-Pol polyprotein [Lotus japonicus]	8e-26	7.35104	1.48296
Unigene17523_VfEP_Reference	PREDICTED: uncharacterized WD repeat-containing protein all2124-like [Glycine max]	0	7.32246	2.06266
CL6540.Contig3_VfEP_Reference	hypothetical protein MTR_3g028450 [Medicago truncatula] >gi|355488192|gb|AES69395.1| hypothetical protein MTR_3g028450 [Medicago truncatula]	5e-22	7.29783	3.16131
Unigene21861_VfEP_Reference	hypothetical protein MTR_5g020090 [Medicago truncatula] >gi|355513325|gb|AES94948.1| hypothetical protein MTR_5g020090 [Medicago truncatula]	3e-35	7.28367	2.14885
Unigene7042_VfEP_Reference	#N/A	#N/A	7.23588	1.98423
Unigene7249_VfEP_Reference	#N/A	#N/A	7.21588	5.04862
CL9193.Contig1_VfEP_Reference	Xyloglucan endotransglucosylase/hydrolase [Medicago truncatula] >gi|355511196|gb|AES92338.1| Xyloglucan endotransglucosylase/hydrolase [Medicago truncatula]	1e-70	7.20114	4.22536
Unigene7083_VfEP_Reference	uncharacterized protein LOC100527140 [Glycine max]	5e-35	7.19922	0.319415
CL7750.Contig2_VfEP_Reference	#N/A	#N/A	7.18452	0.439802
Unigene25970_VfEP_Reference	#N/A	#N/A	7.16998	2.8031
CL2463.Contig1_VfEP_Reference	unknown [Lotus japonicus] >gi|388511721|gb|AFK43922.1| unknown [Lotus japonicus]	4e-149	7.15212	0.220917
Unigene25001_VfEP_Reference	#N/A	#N/A	7.13053	3.74111
CL5621.Contig2_VfEP_Reference	unknown [Lotus japonicus]	2e-76	7.11279	0.569578
Unigene19715_VfEP_Reference	PREDICTED: uncharacterized protein LOC100802538 [Glycine max]	8e-86	7.10582	0.468817
Unigene1872_VfEP_Reference	Serine/threonine protein kinase-like protein CCR4 [Medicago truncatula] >gi|355506689|gb|AES87831.1| Serine/threonine protein kinase-like protein CCR4 [Medicago truncatula]	0	7.05991	1.5071
CL4399.Contig1_VfEP_Reference	#N/A	#N/A	7.05262	1.95475
CL7814.Contig1_VfEP_Reference	uncharacterized protein LOC100500455 precursor [Glycine max]	4e-08	6.96006	2.60951
CL1878.Contig1_VfEP_Reference	#N/A	#N/A	6.92793	1.39243
CL620.Contig3_VfEP_Reference	unknown [Medicago truncatula] >gi|388519345|gb|AFK47734.1| unknown [Medicago truncatula]	6e-46	6.91203	1.40062
CL10330.Contig2_VfEP_Reference	unknown [Medicago truncatula]	3e-61	6.88272	0.248366
Unigene29252_VfEP_Reference	TNP1 [Medicago truncatula] >gi|355517593|gb|AES99216.1| TNP1 [Medicago truncatula]	2e-28	6.7906	3.34429
CL7030.Contig1_VfEP_Reference	#N/A	#N/A	6.7097	0.617464
CL10889.Contig1_VfEP_Reference	#N/A	#N/A	6.64255	2.7204
Unigene877_VfEP_Reference	#N/A	#N/A	6.5473	1.32512
CL169.Contig6_VfEP_Reference	#N/A	#N/A	6.50123	0.472182
Unigene21490_VfEP_Reference	hypothetical protein MTR_1g045370 [Medicago truncatula] >gi|355479212|gb|AES60415.1| hypothetical protein MTR_1g045370 [Medicago truncatula]	2e-37	6.49454	1.59523
CL5112.Contig1_VfEP_Reference	hypothetical protein MTR_3g093400 [Medicago truncatula] >gi|355491490|gb|AES72693.1| hypothetical protein MTR_3g093400 [Medicago truncatula] >gi|388522453|gb|AFK49288.1| unknown [Medicago truncatula]	4e-47	6.47244	1.33639
CL7968.Contig1_VfEP_Reference	#N/A	#N/A	6.45932	0.289647
Unigene31050_VfEP_Reference	Xyloglucan endotransglucosylase/hydrolase [Medicago truncatula] >gi|355511196|gb|AES92338.1| Xyloglucan endotransglucosylase/hydrolase [Medicago truncatula]	1e-37	6.41785	3.63297
Unigene16902_VfEP_Reference	#N/A	#N/A	6.39473	0.859392
Unigene26735_VfEP_Reference	hypothetical protein PRUPE_ppa025793mg [Prunus persica]	9e-31	6.37375	1.31372
Unigene1289_VfEP_Reference	toll interleukin receptor [Glycine max] >gi|223452580|gb|ACM89617.1| toll interleukin receptor [Glycine max]	1e-27	6.36095	0.374515
CL2698.Contig3_VfEP_Reference	Meiotically up-regulated gene 70 protein [Medicago truncatula] >gi|355524386|gb|AET04840.1| Meiotically up-regulated gene 70 protein [Medicago truncatula]	0	6.34996	0.16846
Unigene27221_VfEP_Reference	bZIP transcription factor bZIP131 [Glycine max] >gi|113367224|gb|ABI34669.1| bZIP transcription factor bZIP131 [Glycine max]	5e-117	6.33561	0.188493
CL6535.Contig1_VfEP_Reference	Heat shock protein [Medicago truncatula] >gi|355497028|gb|AES78231.1| Heat shock protein [Medicago truncatula]	5e-52	6.32016	1.76567
Unigene30524_VfEP_Reference	#N/A	#N/A	6.25363	1.87553
CL5286.Contig1_VfEP_Reference	#N/A	#N/A	6.17966	0.838773
CL586.Contig2_VfEP_Reference	Transmembrane protein 56 [Medicago truncatula] >gi|355518675|gb|AET00299.1| Transmembrane protein 56 [Medicago truncatula]	5e-150	6.17886	0.278742
Unigene11516_VfEP_Reference	Alternative oxidase [Medicago truncatula] >gi|355517011|gb|AES98634.1| Alternative oxidase [Medicago truncatula]	3e-161	6.14708	0.623056
CL9877.Contig1_VfEP_Reference	#N/A	#N/A	6.14173	3.07195
CL473.Contig5_VfEP_Reference	Leucine-rich repeat family protein / protein kinase family protein [Medicago truncatula] >gi|355485279|gb|AES66482.1| Leucine-rich repeat family protein / protein kinase family protein [Medicago truncatula]	6e-58	6.14032	0.471845
CL5454.Contig2_VfEP_Reference	NifU-like protein [Medicago truncatula] >gi|355501014|gb|AES82217.1| NifU-like protein [Medicago truncatula]	5e-97	6.12566	0.481372
CL3134.Contig2_VfEP_Reference	#N/A	#N/A	6.05626	0.581745
Unigene7258_VfEP_Reference	#N/A	#N/A	6.01645	1.73136
Unigene19431_VfEP_Reference	hypothetical protein MTR_7g069930 [Medicago truncatula] >gi|355498370|gb|AES79573.1| hypothetical protein MTR_7g069930 [Medicago truncatula]	4e-39	5.96729	0.726536
CL6369.Contig2_VfEP_Reference	#N/A	#N/A	5.96286	0.777532
Unigene20973_VfEP_Reference	PREDICTED: uncharacterized protein LOC100810724 [Glycine max]	3e-180	5.96233	2.9283
CL5112.Contig2_VfEP_Reference	hypothetical protein MTR_3g093400 [Medicago truncatula] >gi|355491490|gb|AES72693.1| hypothetical protein MTR_3g093400 [Medicago truncatula] >gi|388522453|gb|AFK49288.1| unknown [Medicago truncatula]	4e-47	5.90822	0.994217
Unigene27212_VfEP_Reference	#N/A	#N/A	5.89913	1.16882
Unigene11953_VfEP_Reference	unknown [Medicago truncatula]	6e-28	5.83982	1.29957
Unigene23884_VfEP_Reference	#N/A	#N/A	5.83067	1.03052
Unigene21169_VfEP_Reference	PREDICTED: probable F-box protein At4g22030-like [Glycine max]	3e-159	5.80886	2.02523
CL10567.Contig1_VfEP_Reference	dTDP-glucose 4-6-dehydratase [Cicer arietinum]	1e-75	5.76287	0.10541
Unigene30008_VfEP_Reference	#N/A	#N/A	5.71207	1.57236
Unigene15158_VfEP_Reference	#N/A	#N/A	5.68532	1.48755
Unigene7302_VfEP_Reference	#N/A	#N/A	5.65235	3.9912
Unigene21072_VfEP_Reference	#N/A	#N/A	5.64372	4.1615
Unigene10537_VfEP_Reference	PREDICTED: uncharacterized protein LOC100782818 [Glycine max]	6e-06	5.59004	1.194
Unigene9463_VfEP_Reference	hypothetical protein MTR_8g092580 [Medicago truncatula] >gi|355524195|gb|AET04649.1| hypothetical protein MTR_8g092580 [Medicago truncatula]	9e-36	5.57847	0.109721
Unigene29127_VfEP_Reference	Glutathione S-transferase GST [Medicago truncatula] >gi|355523857|gb|AET04311.1| Glutathione S-transferase GST [Medicago truncatula]	6e-58	5.55683	1.2467
Unigene8264_VfEP_Reference	Xyloglucan endotransglucosylase/hydrolase [Medicago truncatula] >gi|355511196|gb|AES92338.1| Xyloglucan endotransglucosylase/hydrolase [Medicago truncatula]	1e-16	5.52426	2.81054
Unigene13043_VfEP_Reference	RING finger family protein [Medicago truncatula] >gi|355491066|gb|AES72269.1| RING finger family protein [Medicago truncatula]	9e-66	5.47338	1.31077
CL10650.Contig1_VfEP_Reference	Membrane-anchored ubiquitin-fold protein [Medicago truncatula] >gi|355493640|gb|AES74843.1| Membrane-anchored ubiquitin-fold protein [Medicago truncatula]	8e-56	5.38431	0.923508
CL2295.Contig2_VfEP_Reference	Zinc finger CCCH domain-containing protein [Medicago truncatula] >gi|355483004|gb|AES64207.1| Zinc finger CCCH domain-containing protein [Medicago truncatula]	2e-12	5.31939	0.0298552
Unigene24177_VfEP_Reference	#N/A	#N/A	5.29439	3.71418
CL2013.Contig1_VfEP_Reference	B12D protein [Medicago truncatula] >gi|355490877|gb|AES72080.1| B12D protein [Medicago truncatula]	1e-08	5.2648	3.55088
CL5619.Contig1_VfEP_Reference	#N/A	#N/A	5.18533	1.88103
CL9752.Contig1_VfEP_Reference	#N/A	#N/A	5.14439	1.14562
Unigene9366_VfEP_Reference	#N/A	#N/A	5.10254	0.680543
Unigene29122_VfEP_Reference	Glutathione S-transferase GST [Medicago truncatula] >gi|355523857|gb|AET04311.1| Glutathione S-transferase GST [Medicago truncatula]	5e-35	5.08036	1.15762
Unigene9654_VfEP_Reference	PREDICTED: uncharacterized protein LOC100782578 [Glycine max]	7e-11	5.07319	3.96302
Unigene9742_VfEP_Reference	#N/A	#N/A	5.07159	1.4074
Unigene2649_VfEP_Reference	PREDICTED: L-gulonolactone oxidase-like [Glycine max]	0	5.02769	3.51814
Unigene7918_VfEP_Reference	#N/A	#N/A	5.02392	2.06184
CL8106.Contig1_VfEP_Reference	#N/A	#N/A	5.0005	1.61111
CL2028.Contig2_VfEP_Reference	PREDICTED: 1-aminocyclopropane-1-carboxylate synthase 7-like [Glycine max]	1e-31	4.98681	2.02033
Unigene28491_VfEP_Reference	#N/A	#N/A	4.97898	0.595515
Unigene31274_VfEP_Reference	#N/A	#N/A	4.97245	0.322068
Unigene8331_VfEP_Reference	PREDICTED: uncharacterized protein LOC100527154 [Glycine max] >gi|255631674|gb|ACU16204.1| unknown [Glycine max]	2e-15	4.96113	1.85283
Unigene1469_VfEP_Reference	#N/A	#N/A	4.96101	0.754995
CL10372.Contig2_VfEP_Reference	Zinc finger protein [Medicago truncatula] >gi|355525045|gb|AET05499.1| Zinc finger protein [Medicago truncatula]	0	4.95932	0.290623
Unigene13998_VfEP_Reference	#N/A	#N/A	4.94734	1.09432
CL8458.Contig1_VfEP_Reference	Peroxidase [Medicago truncatula] >gi|357470255|ref|XP_003605412.1| Peroxidase [Medicago truncatula] >gi|355506451|gb|AES87593.1| Peroxidase [Medicago truncatula] >gi|355506467|gb|AES87609.1| Peroxidase [Medicago truncatula]	7e-73	4.944	0.790092
CL362.Contig1_VfEP_Reference	#N/A	#N/A	4.93682	3.58027
Unigene13999_VfEP_Reference	#N/A	#N/A	4.87803	1.13507
Unigene30777_VfEP_Reference	#N/A	#N/A	4.85248	2.44004
CL6947.Contig1_VfEP_Reference	hypothetical protein MTR_8g022890 [Medicago truncatula] >gi|355521448|gb|AET01902.1| hypothetical protein MTR_8g022890 [Medicago truncatula]	5e-16	4.85205	1.04601
Unigene26380_VfEP_Reference	#N/A	#N/A	4.85134	0.640062
CL9612.Contig1_VfEP_Reference	hypothetical protein MTR_1g068580 [Medicago truncatula] >gi|355479557|gb|AES60760.1| hypothetical protein MTR_1g068580 [Medicago truncatula]	5e-32	4.84365	0.601692
Unigene30494_VfEP_Reference	PREDICTED: aspartic proteinase nepenthesin-2-like [Glycine max]	1e-33	4.83155	1.76571
Unigene20261_VfEP_Reference	#N/A	#N/A	4.79316	0.524499
Unigene18324_VfEP_Reference	hypothetical protein MTR_3g077630 [Medicago truncatula] >gi|355490297|gb|AES71500.1| hypothetical protein MTR_3g077630 [Medicago truncatula]	0	4.78695	1.29941
Unigene9770_VfEP_Reference	unknown [Lotus japonicus]	1e-138	4.73302	1.20239
Unigene13507_VfEP_Reference	#N/A	#N/A	4.70961	1.46527
Unigene18277_VfEP_Reference	unknown [Medicago truncatula]	1e-39	4.70882	2.46041
Unigene9532_VfEP_Reference	#N/A	#N/A	4.69371	2.45385
CL2785.Contig1_VfEP_Reference	#N/A	#N/A	4.69061	1.43911
CL8671.Contig1_VfEP_Reference	#N/A	#N/A	4.68795	0.792982
Unigene29066_VfEP_Reference	#N/A	#N/A	4.66414	1.05507
Unigene1731_VfEP_Reference	#N/A	#N/A	4.66354	2.20286
Unigene11712_VfEP_Reference	unknown [Medicago truncatula]	1e-13	4.65685	0.784658
CL1950.Contig1_VfEP_Reference	#N/A	#N/A	4.58838	1.48976
Unigene7196_VfEP_Reference	#N/A	#N/A	4.48459	2.04554
Unigene28542_VfEP_Reference	#N/A	#N/A	4.47192	0.537124
CL6150.Contig1_VfEP_Reference	#N/A	#N/A	4.46462	3.31293
Unigene26965_VfEP_Reference	#N/A	#N/A	4.46294	1.62666
Unigene25946_VfEP_Reference	#N/A	#N/A	4.44044	0.110164
CL8494.Contig2_VfEP_Reference	Auxin-induced protein 6B [Medicago truncatula] >gi|355524403|gb|AET04857.1| Auxin-induced protein 6B [Medicago truncatula]	3e-39	4.43357	0.522094
CL8702.Contig1_VfEP_Reference	hypothetical protein MTR_7g065230 [Medicago truncatula] >gi|355498183|gb|AES79386.1| hypothetical protein MTR_7g065230 [Medicago truncatula]	3e-33	4.3736	1.02484
Unigene21703_VfEP_Reference	hypothetical protein MTR_5g005540 [Medicago truncatula] >gi|355511991|gb|AES93614.1| hypothetical protein MTR_5g005540 [Medicago truncatula]	9e-82	4.36127	3.51386
CL9359.Contig1_VfEP_Reference	hypothetical protein MTR_3g106630 [Medicago truncatula] >gi|355492400|gb|AES73603.1| hypothetical protein MTR_3g106630 [Medicago truncatula]	6e-33	4.35695	1.78582
CL6436.Contig1_VfEP_Reference	Oxygen-evolving enhancer protein [Medicago truncatula] >gi|355518663|gb|AET00287.1| Oxygen-evolving enhancer protein [Medicago truncatula]	5e-87	4.31202	0.807318
Unigene20217_VfEP_Reference	PREDICTED: calcium-dependent protein kinase 24-like [Glycine max]	1e-55	4.31076	0.818896
CL7161.Contig2_VfEP_Reference	#N/A	#N/A	4.28762	0.69609
Unigene10505_VfEP_Reference	GDSL esterase/lipase [Medicago truncatula] >gi|355521440|gb|AET01894.1| GDSL esterase/lipase [Medicago truncatula]	1e-53	4.28382	1.0464
CL5122.Contig1_VfEP_Reference	Pathogenesis-related maize seed protein [Medicago truncatula] >gi|355503192|gb|AES84395.1| Pathogenesis-related maize seed protein [Medicago truncatula]	6e-78	4.2822	0.729981
CL7675.Contig2_VfEP_Reference	hypothetical protein MTR_2g069400 [Medicago truncatula] >gi|355485243|gb|AES66446.1| hypothetical protein MTR_2g069400 [Medicago truncatula]	2e-30	4.28118	0.626401
Unigene20889_VfEP_Reference	Copine-3 [Medicago truncatula] >gi|124360145|gb|ABN08161.1| C2; von Willebrand factor, type A; Copine [Medicago truncatula] >gi|355501365|gb|AES82568.1| Copine-3 [Medicago truncatula]	0	4.25911	1.81943
Unigene24956_VfEP_Reference	PREDICTED: pentatricopeptide repeat-containing protein At2g22070-like [Glycine max]	3e-23	4.25575	0.297431
CL6640.Contig1_VfEP_Reference	#N/A	#N/A	4.20559	1.80577
CL5814.Contig1_VfEP_Reference	PREDICTED: uncharacterized protein LOC100786983 [Glycine max]	4e-76	4.20185	0.309797
Unigene19350_VfEP_Reference	#N/A	#N/A	4.18369	3.46582
Unigene8388_VfEP_Reference	#N/A	#N/A	4.15374	0.194167
Unigene30578_VfEP_Reference	Sigma factor sigB regulation protein rsbQ [Medicago truncatula] >gi|357482695|ref|XP_003611634.1| Sigma factor sigB regulation protein rsbQ [Medicago truncatula] >gi|355486168|gb|AES67371.1| Sigma factor sigB regulation protein rsbQ [Medicago truncatula] >gi|355512969|gb|AES94592.1| Sigma factor sigB regulation protein rsbQ [Medicago truncatula]	8e-164	4.14845	1.11375
CL2373.Contig1_VfEP_Reference	predicted protein [Populus trichocarpa] >gi|222867445|gb|EEF04576.1| predicted protein [Populus trichocarpa]	9e-06	4.1189	0.343788
Unigene30684_VfEP_Reference	#N/A	#N/A	4.10938	1.69333
CL3486.Contig2_VfEP_Reference	#N/A	#N/A	4.10917	1.61955
Unigene36104_VfEP_Reference	#N/A	#N/A	4.1076	2.47871
CL6947.Contig2_VfEP_Reference	#N/A	#N/A	4.08163	0.485619
Unigene6951_VfEP_Reference	#N/A	#N/A	4.00651	0.717944
CL10883.Contig1_VfEP_Reference	PREDICTED: 5&apos;-adenylylsulfate reductase 3, chloroplastic-like [Solanum lycopersicum]	9e-39	3.99191	1.08448
Unigene23824_VfEP_Reference	#N/A	#N/A	3.99142	1.06871
CL8634.Contig2_VfEP_Reference	#N/A	#N/A	3.99118	0.302169
Unigene16384_VfEP_Reference	Tyrosine-protein kinase ABL [Medicago truncatula] >gi|355515883|gb|AES97506.1| Tyrosine-protein kinase ABL [Medicago truncatula]	5e-154	3.98273	0.825119
CL2970.Contig4_VfEP_Reference	#N/A	#N/A	3.94135	0.4052
CL7629.Contig2_VfEP_Reference	Zeaxanthin epoxidase [Medicago truncatula] >gi|355513075|gb|AES94698.1| Zeaxanthin epoxidase [Medicago truncatula]	2e-98	3.92794	0.267547
Unigene26967_VfEP_Reference	#N/A	#N/A	3.9261	1.45092
Unigene19251_VfEP_Reference	#N/A	#N/A	3.92389	1.05316
Unigene28852_VfEP_Reference	unknown [Medicago truncatula]	1e-12	3.92122	0.834304
CL1389.Contig1_VfEP_Reference	PREDICTED: uncharacterized protein LOC100797260 [Glycine max]	7e-109	3.91553	0.214528
Unigene22386_VfEP_Reference	#N/A	#N/A	3.89959	0.827152
CL4204.Contig1_VfEP_Reference	Potassium channel SKOR [Medicago truncatula] >gi|355517582|gb|AES99205.1| Potassium channel SKOR [Medicago truncatula]	8e-36	3.89849	0.819451
Unigene21896_VfEP_Reference	TMV resistance protein N [Medicago truncatula] >gi|355499927|gb|AES81130.1| TMV resistance protein N [Medicago truncatula]	2e-11	3.89654	0.673697
Unigene14055_VfEP_Reference	#N/A	#N/A	3.89609	0.707801
Unigene26704_VfEP_Reference	#N/A	#N/A	3.89493	0.269609
Unigene32460_VfEP_Reference	hypothetical protein MtrDRAFT_AC174465g7v2 [Medicago truncatula]	5e-49	3.87719	0.52488
Unigene30153_VfEP_Reference	unknown [Medicago truncatula]	6e-28	3.8721	1.60798
CL838.Contig2_VfEP_Reference	#N/A	#N/A	3.859	1.43106
CL8806.Contig2_VfEP_Reference	Xylosyltransferase [Medicago truncatula] >gi|355499735|gb|AES80938.1| Xylosyltransferase [Medicago truncatula]	0	3.84564	0.757733
Unigene9084_VfEP_Reference	#N/A	#N/A	3.82233	0.450473
CL7369.Contig1_VfEP_Reference	#N/A	#N/A	3.81307	1.56197
Unigene17823_VfEP_Reference	hypothetical protein MtrDRAFT_AC158501g25v2 [Medicago truncatula]	2e-24	3.79418	1.38286
Unigene27913_VfEP_Reference	#N/A	#N/A	3.7892	0.776811
Unigene9769_VfEP_Reference	PREDICTED: 5&apos;-adenylylsulfate reductase 3, chloroplastic-like [Glycine max]	5e-27	3.775	0.933437
Unigene11509_VfEP_Reference	unknown [Medicago truncatula]	3e-154	3.77451	0.452627
CL6021.Contig1_VfEP_Reference	#N/A	#N/A	3.7731	1.05471
Unigene16630_VfEP_Reference	PREDICTED: probable WRKY transcription factor 40-like isoform 2 [Glycine max]	2e-29	3.7582	0.0852312
CL2093.Contig10_VfEP_Reference	#N/A	#N/A	3.75799	0.781195
Unigene17167_VfEP_Reference	#N/A	#N/A	3.75368	0.433316
Unigene20969_VfEP_Reference	OSJNBa0065J03.7 [Oryza sativa Japonica Group]	1e-19	3.73977	1.79354
Unigene15189_VfEP_Reference	#N/A	#N/A	3.73969	1.19969
Unigene1465_VfEP_Reference	PREDICTED: uncharacterized protein LOC100780424 [Glycine max]	1e-47	3.72941	0.846611
Unigene809_VfEP_Reference	gag/pol polyprotein [Pisum sativum]	6e-07	3.68051	0.239862
Unigene14546_VfEP_Reference	PREDICTED: uncharacterized protein LOC100800682 [Glycine max]	8e-101	3.67431	0.965696
Unigene7097_VfEP_Reference	#N/A	#N/A	3.67173	0.407178
CL5543.Contig7_VfEP_Reference	#N/A	#N/A	3.66078	0.862862
Unigene8466_VfEP_Reference	hypothetical protein MTR_4g059410 [Medicago truncatula] >gi|355507441|gb|AES88583.1| hypothetical protein MTR_4g059410 [Medicago truncatula]	1e-10	3.65083	1.04254
Unigene6616_VfEP_Reference	Os05g0176000 [Oryza sativa Japonica Group] >gi|255676071|dbj|BAH92968.1| Os05g0176000, partial [Oryza sativa Japonica Group]	5e-09	3.62655	0.614944
CL7831.Contig2_VfEP_Reference	PREDICTED: uncharacterized protein LOC100527801 [Glycine max]	5e-25	3.60424	0.909393
Unigene14759_VfEP_Reference	#N/A	#N/A	3.59871	0.266963
Unigene15283_VfEP_Reference	#N/A	#N/A	3.58074	0.644996
CL1805.Contig1_VfEP_Reference	RNA-binding region RNP-1 (RNA recognition motif); Pyridoxal-dependent decarboxylase [Medicago truncatula]	1e-84	3.57499	1.6426
CL10740.Contig2_VfEP_Reference	hypothetical protein MTR_3g100470 [Medicago truncatula] >gi|355491976|gb|AES73179.1| hypothetical protein MTR_3g100470 [Medicago truncatula]	1e-33	3.55798	1.4251
Unigene20162_VfEP_Reference	#N/A	#N/A	3.54487	0.295288
CL6421.Contig1_VfEP_Reference	Gag-Pol polyprotein [Lotus japonicus]	9e-23	3.53805	1.08287
CL8184.Contig1_VfEP_Reference	#N/A	#N/A	3.53314	0.433222
CL1652.Contig2_VfEP_Reference	#N/A	#N/A	3.52919	1.97352
Unigene9514_VfEP_Reference	hypothetical protein MTR_4g015650 [Medicago truncatula] >gi|355505715|gb|AES86857.1| hypothetical protein MTR_4g015650 [Medicago truncatula]	4e-35	3.52332	0.206648
Unigene7384_VfEP_Reference	hypothetical protein MTR_8g078670 [Medicago truncatula] >gi|355523558|gb|AET04012.1| hypothetical protein MTR_8g078670 [Medicago truncatula]	4e-08	3.50703	2.08494
CL11029.Contig1_VfEP_Reference	#N/A	#N/A	3.50203	1.85312
Unigene30438_VfEP_Reference	#N/A	#N/A	3.49662	0.272746
Unigene18969_VfEP_Reference	AT-hook DNA-binding protein [Medicago truncatula] >gi|355509673|gb|AES90815.1| AT-hook DNA-binding protein [Medicago truncatula]	2e-135	3.48949	0.896331
Unigene1717_VfEP_Reference	unknown [Medicago truncatula]	2e-15	3.48925	0.185207
Unigene27938_VfEP_Reference	#N/A	#N/A	3.48693	1.10402
Unigene18776_VfEP_Reference	delta-1-pyrroline-5-carboxylate synthetase 2 [Medicago truncatula] >gi|357640954|gb|AET87352.1| delta-1-pyrroline-5-carboxylate synthetase 2 [Medicago truncatula]	5e-110	3.48207	0.973999
Unigene30874_VfEP_Reference	#N/A	#N/A	3.47679	0.803779
Unigene9112_VfEP_Reference	WRKY transcription factor [Medicago truncatula] >gi|355488335|gb|AES69538.1| WRKY transcription factor [Medicago truncatula]	8e-70	3.46886	1.60351
Unigene22756_VfEP_Reference	phytase precursor [Glycine max] >gi|13925771|gb|AAK49438.1| phytase [Glycine max] >gi|297718790|gb|ADI50286.1| phytase [Glycine max]	0	3.46503	0.437411
CL7169.Contig3_VfEP_Reference	#N/A	#N/A	3.44748	1.01192
Unigene8745_VfEP_Reference	#N/A	#N/A	3.42122	0.880592
CL8336.Contig1_VfEP_Reference	PREDICTED: heat shock protein 83-like [Glycine max]	4e-53	3.40179	1.419
Unigene29365_VfEP_Reference	N-hydroxycinnamoyl/benzoyltransferase [Medicago truncatula] >gi|355492109|gb|AES73312.1| N-hydroxycinnamoyl/benzoyltransferase [Medicago truncatula]	0	3.39579	0.629994
Unigene806_VfEP_Reference	#N/A	#N/A	3.39519	0.352604
CL6788.Contig1_VfEP_Reference	Pentatricopeptide repeat-containing protein [Medicago truncatula] >gi|355478662|gb|AES59865.1| Pentatricopeptide repeat-containing protein [Medicago truncatula]	3e-51	3.39079	0.672772
Unigene10865_VfEP_Reference	#N/A	#N/A	3.38626	0.9805
Unigene2538_VfEP_Reference	hypothetical protein MTR_8g075650 [Medicago truncatula] >gi|355523329|gb|AET03783.1| hypothetical protein MTR_8g075650 [Medicago truncatula]	4e-21	3.37632	0.288097
CL3995.Contig2_VfEP_Reference	#N/A	#N/A	3.36882	0.200903
CL347.Contig2_VfEP_Reference	#N/A	#N/A	3.36374	0.213308
Unigene30020_VfEP_Reference	Myb-like transcription factor [Medicago truncatula] >gi|355514193|gb|AES95816.1| Myb-like transcription factor [Medicago truncatula]	1e-158	3.35676	1.45157
Unigene16003_VfEP_Reference	#N/A	#N/A	3.34557	1.5935
Unigene10300_VfEP_Reference	#N/A	#N/A	3.32417	0.471468
CL449.Contig1_VfEP_Reference	PREDICTED: gibberellin 3-beta-dioxygenase 4-like [Glycine max]	2e-46	3.30386	0.347765
CL1102.Contig5_VfEP_Reference	#N/A	#N/A	3.29994	0.185623
Unigene7898_VfEP_Reference	#N/A	#N/A	3.28585	0.642646
Unigene23332_VfEP_Reference	hypothetical protein MTR_2g062330 [Medicago truncatula] >gi|355484880|gb|AES66083.1| hypothetical protein MTR_2g062330 [Medicago truncatula]	1e-08	3.27987	1.40932
Unigene13572_VfEP_Reference	PREDICTED: serine/threonine-protein kinase CBK1-like [Glycine max]	2e-32	3.27887	0.292169
Unigene2171_VfEP_Reference	#N/A	#N/A	3.26705	1.34432
Unigene29537_VfEP_Reference	PREDICTED: G-type lectin S-receptor-like serine/threonine-protein kinase At2g19130-like [Glycine max]	3e-11	3.25649	0.495941
Unigene7372_VfEP_Reference	#N/A	#N/A	3.25222	2.44028
Unigene26462_VfEP_Reference	histone H1 WH1B.1 [Triticum aestivum]	1e-06	3.2448	2.16627
Unigene15900_VfEP_Reference	Transcription factor bHLH122 [Medicago truncatula] >gi|355486508|gb|AES67711.1| Transcription factor bHLH122 [Medicago truncatula]	3e-125	3.23316	0.739778
CL4543.Contig2_VfEP_Reference	#N/A	#N/A	3.22437	0.494355
Unigene30583_VfEP_Reference	#N/A	#N/A	3.22275	1.417
Unigene11510_VfEP_Reference	PREDICTED: probable receptor-like protein kinase At1g11050-like [Glycine max]	2e-125	3.2212	0.705884
Unigene227_VfEP_Reference	PREDICTED: uncharacterized protein LOC100811987 [Glycine max]	4e-07	3.20804	0.797206
Unigene924_VfEP_Reference	#N/A	#N/A	3.19124	0.825285
Unigene11065_VfEP_Reference	#N/A	#N/A	3.18628	0.502334
Unigene15602_VfEP_Reference	#N/A	#N/A	3.1609	0.48932
Unigene10421_VfEP_Reference	CRT/DRE binding factor 4 [Medicago truncatula]	2e-85	3.15421	0.314737
CL544.Contig1_VfEP_Reference	uncharacterized protein LOC100500350 [Glycine max]	3e-20	3.13531	0.103304
CL10916.Contig1_VfEP_Reference	Hsp70 nucleotide exchange factor fes1 [Medicago truncatula] >gi|355505992|gb|AES87134.1| Hsp70 nucleotide exchange factor fes1 [Medicago truncatula]	3e-10	3.12439	0.244798
Unigene9196_VfEP_Reference	#N/A	#N/A	3.10533	0.856557
CL4361.Contig3_VfEP_Reference	#N/A	#N/A	3.10287	1.15789
Unigene31501_VfEP_Reference	#N/A	#N/A	3.10161	0.231236
Unigene30680_VfEP_Reference	#N/A	#N/A	3.09847	0.936643
Unigene35029_VfEP_Reference	#N/A	#N/A	3.08553	0.266804
Unigene7306_VfEP_Reference	Albumin-2 [Medicago truncatula] >gi|355479553|gb|AES60756.1| Albumin-2 [Medicago truncatula]	5e-50	3.0841	0.821528
Unigene12724_VfEP_Reference	#N/A	#N/A	3.07675	1.13829
Unigene2310_VfEP_Reference	#N/A	#N/A	3.07505	0.386867
Unigene22731_VfEP_Reference	unknown [Medicago truncatula]	2e-82	3.0727	1.5991
Unigene30102_VfEP_Reference	N-acetyltransferase, putative [Medicago truncatula] >gi|355512078|gb|AES93701.1| N-acetyltransferase, putative [Medicago truncatula]	4e-13	3.06068	1.90462
Unigene31828_VfEP_Reference	#N/A	#N/A	3.05525	0.225581
Unigene19486_VfEP_Reference	Zn/Cd P(IB)-type ATPase [Medicago truncatula] >gi|355511124|gb|AES92266.1| Zn/Cd P(IB)-type ATPase [Medicago truncatula]	0	3.05473	0.252756
Unigene14887_VfEP_Reference	#N/A	#N/A	3.05418	0.706397
CL5465.Contig3_VfEP_Reference	#N/A	#N/A	3.04261	1.26746
CL9293.Contig2_VfEP_Reference	Alkaline/neutral invertase [Medicago truncatula] >gi|355524156|gb|AET04610.1| Alkaline/neutral invertase [Medicago truncatula]	0	3.03465	0.80165
Unigene24472_VfEP_Reference	Mitochondrial substrate carrier family protein [Medicago truncatula] >gi|355522924|gb|AET03378.1| Mitochondrial substrate carrier family protein [Medicago truncatula]	7e-153	3.02493	1.65172
CL3775.Contig2_VfEP_Reference	Endoglucanase [Medicago truncatula] >gi|355490438|gb|AES71641.1| Endoglucanase [Medicago truncatula]	4e-38	3.01909	0.831742
Unigene31891_VfEP_Reference	hypothetical protein MTR_8g065720 [Medicago truncatula] >gi|355522731|gb|AET03185.1| hypothetical protein MTR_8g065720 [Medicago truncatula]	1e-13	3.00313	1.01883
Unigene30982_VfEP_Reference	#N/A	#N/A	2.99713	0.984963
CL5049.Contig1_VfEP_Reference	#N/A	#N/A	2.98931	0.457939
Unigene12079_VfEP_Reference	#N/A	#N/A	2.9887	1.01016
Unigene9141_VfEP_Reference	Kinase R-like protein [Medicago truncatula] >gi|355478688|gb|AES59891.1| Kinase R-like protein [Medicago truncatula]	6e-74	2.98594	0.572756
CL8089.Contig1_VfEP_Reference	#N/A	#N/A	2.98421	2.23434
Unigene31852_VfEP_Reference	#N/A	#N/A	2.98251	0.31329
Unigene12295_VfEP_Reference	Nbs-lrr resistance protein [Medicago truncatula] >gi|355487542|gb|AES68745.1| Nbs-lrr resistance protein [Medicago truncatula]	1e-33	2.97623	0.171366
Unigene560_VfEP_Reference	#N/A	#N/A	2.97472	0.255514
Unigene2668_VfEP_Reference	#N/A	#N/A	2.96318	1.47485
Unigene22298_VfEP_Reference	#N/A	#N/A	2.96284	1.1185
Unigene18479_VfEP_Reference	#N/A	#N/A	2.94434	1.14321
CL4889.Contig1_VfEP_Reference	#N/A	#N/A	2.94165	0.482518
Unigene11296_VfEP_Reference	#N/A	#N/A	2.93911	0.779947
CL3775.Contig3_VfEP_Reference	Endoglucanase [Medicago truncatula] >gi|355490438|gb|AES71641.1| Endoglucanase [Medicago truncatula]	1e-74	2.93571	0.950542
Unigene33197_VfEP_Reference	#N/A	#N/A	2.93502	0.240498
Unigene25370_VfEP_Reference	#N/A	#N/A	2.92824	0.802525
CL313.Contig3_VfEP_Reference	#N/A	#N/A	2.92325	1.30523
Unigene29850_VfEP_Reference	#N/A	#N/A	2.91499	0.200286
Unigene17806_VfEP_Reference	#N/A	#N/A	2.91369	1.19079
CL1959.Contig7_VfEP_Reference	#N/A	#N/A	2.9011	0.450674
Unigene13683_VfEP_Reference	#N/A	#N/A	2.89147	0.278786
CL7220.Contig1_VfEP_Reference	#N/A	#N/A	2.88514	2.0344
Unigene32649_VfEP_Reference	#N/A	#N/A	2.87875	0.921474
Unigene10839_VfEP_Reference	#N/A	#N/A	2.86962	0.114673
CL3754.Contig1_VfEP_Reference	PREDICTED: uncharacterized protein LOC100804648 [Glycine max]	5e-08	2.86739	0.475081
CL9910.Contig2_VfEP_Reference	#N/A	#N/A	2.8489	0.120901
Unigene30243_VfEP_Reference	PREDICTED: pathogenesis-related protein 5-like [Glycine max]	2e-35	2.82645	0.584521
CL2368.Contig3_VfEP_Reference	#N/A	#N/A	2.82576	0.404438
CL9789.Contig2_VfEP_Reference	#N/A	#N/A	2.8185	0.261703
Unigene9284_VfEP_Reference	PREDICTED: vesicle-associated protein 2-1-like [Glycine max]	1e-13	2.81606	0.938061
Unigene33522_VfEP_Reference	#N/A	#N/A	2.81344	0.201435
Unigene10742_VfEP_Reference	#N/A	#N/A	2.81328	0.867703
Unigene9142_VfEP_Reference	Receptor serine/threonine kinase [Medicago truncatula] >gi|355478696|gb|AES59899.1| Receptor serine/threonine kinase [Medicago truncatula]	3e-40	2.81261	0.687204
Unigene30027_VfEP_Reference	#N/A	#N/A	2.8073	0.705013
CL8522.Contig1_VfEP_Reference	#N/A	#N/A	2.79592	0.960195
Unigene20066_VfEP_Reference	#N/A	#N/A	2.77386	0.298264
Unigene26625_VfEP_Reference	#N/A	#N/A	2.7736	0.439612
Unigene34794_VfEP_Reference	CrcB-like protein [Medicago truncatula] >gi|355490130|gb|AES71333.1| CrcB-like protein [Medicago truncatula]	3e-51	2.76973	1.1302
CL2725.Contig1_VfEP_Reference	#N/A	#N/A	2.76177	0.512459
Unigene1183_VfEP_Reference	#N/A	#N/A	2.7599	0.392084
Unigene10016_VfEP_Reference	#N/A	#N/A	2.75523	0.648017
Unigene8450_VfEP_Reference	#N/A	#N/A	2.74073	0.701628
CL4219.Contig1_VfEP_Reference	Ser-thr protein kinase [Medicago truncatula] >gi|355490009|gb|AES71212.1| Ser-thr protein kinase [Medicago truncatula]	6e-06	2.74052	0.841959
Unigene30881_VfEP_Reference	U-box domain containing protein [Medicago truncatula] >gi|355514579|gb|AES96202.1| U-box domain containing protein [Medicago truncatula]	0	2.73645	0.464905
CL569.Contig2_VfEP_Reference	#N/A	#N/A	2.73454	1.09856
Unigene13397_VfEP_Reference	#N/A	#N/A	2.73097	0.83503
Unigene23409_VfEP_Reference	PREDICTED: uncharacterized protein LOC100794512 [Glycine max]	2e-82	2.71902	0.354891
CL2407.Contig5_VfEP_Reference	hypothetical protein MTR_4g100820 [Medicago truncatula] >gi|355509756|gb|AES90898.1| hypothetical protein MTR_4g100820 [Medicago truncatula]	1e-34	2.71835	0.151431
CL3161.Contig2_VfEP_Reference	Harpin inducing protein 1-like protein [Medicago truncatula] >gi|357499205|ref|XP_003619891.1| Harpin inducing protein 1-like protein [Medicago truncatula] >gi|355494870|gb|AES76073.1| Harpin inducing protein 1-like protein [Medicago truncatula] >gi|355494906|gb|AES76109.1| Harpin inducing protein 1-like protein [Medicago truncatula]	1e-95	2.71773	0.572873
Unigene26110_VfEP_Reference	#N/A	#N/A	2.71023	0.808567
CL429.Contig3_VfEP_Reference	#N/A	#N/A	2.70932	0.340816
CL4013.Contig3_VfEP_Reference	PREDICTED: uncharacterized protein LOC100527694 [Glycine max]	7e-119	2.70883	0.483917
CL6994.Contig2_VfEP_Reference	uncharacterized protein LOC100499885 [Glycine max]	7e-45	2.70074	0.077722
Unigene20174_VfEP_Reference	#N/A	#N/A	2.69805	0.161172
Unigene28270_VfEP_Reference	#N/A	#N/A	2.69548	0.683137
CL6928.Contig2_VfEP_Reference	#N/A	#N/A	2.69391	1.04071
CL8813.Contig1_VfEP_Reference	Pentatricopeptide repeat-containing protein [Medicago truncatula] >gi|355498906|gb|AES80109.1| Pentatricopeptide repeat-containing protein [Medicago truncatula]	7e-08	2.66447	0.23854
Unigene6863_VfEP_Reference	#N/A	#N/A	2.66122	0.195652
CL5176.Contig2_VfEP_Reference	#N/A	#N/A	2.6581	1.0575
Unigene14602_VfEP_Reference	#N/A	#N/A	2.65803	0.526518
Unigene30679_VfEP_Reference	#N/A	#N/A	2.65166	0.410281
Unigene20796_VfEP_Reference	PREDICTED: calcium-dependent protein kinase 1-like [Glycine max]	1e-103	2.6491	0.305786
Unigene18947_VfEP_Reference	#N/A	#N/A	2.64652	0.335475
Unigene18979_VfEP_Reference	hypothetical protein MTR_7g101250 [Medicago truncatula] >gi|87240942|gb|ABD32800.1| Protein of unknown function DUF584 [Medicago truncatula] >gi|355500647|gb|AES81850.1| hypothetical protein MTR_7g101250 [Medicago truncatula] >gi|388515573|gb|AFK45848.1| unknown [Medicago truncatula]	1e-66	2.6464	0.420989
Unigene31739_VfEP_Reference	#N/A	#N/A	2.64303	0.417381
Unigene17147_VfEP_Reference	hypothetical protein MTR_4g014670 [Medicago truncatula] >gi|355505630|gb|AES86772.1| hypothetical protein MTR_4g014670 [Medicago truncatula]	1e-124	2.64211	0.864333
Unigene20344_VfEP_Reference	#N/A	#N/A	2.63988	1.12014
CL6589.Contig1_VfEP_Reference	#N/A	#N/A	2.626	2.00585
Unigene23516_VfEP_Reference	#N/A	#N/A	2.62046	0.0695529
Unigene1206_VfEP_Reference	#N/A	#N/A	2.61497	0.311067
Unigene18134_VfEP_Reference	#N/A	#N/A	2.61179	0.644248
Unigene33359_VfEP_Reference	#N/A	#N/A	2.60436	1.02831
Unigene18417_VfEP_Reference	#N/A	#N/A	2.60423	1.47093
Unigene12453_VfEP_Reference	#N/A	#N/A	2.59304	0.792513
CL2093.Contig12_VfEP_Reference	#N/A	#N/A	2.58935	0.941947
Unigene30592_VfEP_Reference	#N/A	#N/A	2.58362	0.887806
Unigene20795_VfEP_Reference	PREDICTED: calcium-dependent protein kinase 2-like [Glycine max]	5e-42	2.58255	0.457295
CL6200.Contig1_VfEP_Reference	Myosin XI [Medicago truncatula] >gi|355480045|gb|AES61248.1| Myosin XI [Medicago truncatula]	5e-16	2.57879	0.259166
CL7192.Contig3_VfEP_Reference	xyloglucan endotransglucosylase [Pisum sativum]	7e-55	2.57605	0.158565
Unigene976_VfEP_Reference	#N/A	#N/A	2.5676	0.162464
Unigene10258_VfEP_Reference	#N/A	#N/A	2.56332	0.200782
CL2906.Contig2_VfEP_Reference	hypothetical protein MTR_5g064340 [Medicago truncatula] >gi|355516477|gb|AES98100.1| hypothetical protein MTR_5g064340 [Medicago truncatula]	1e-24	2.55913	0.516833
CL6234.Contig1_VfEP_Reference	#N/A	#N/A	2.5587	1.12529
CL6208.Contig2_VfEP_Reference	#N/A	#N/A	2.55166	0.183028
Unigene13969_VfEP_Reference	Heat shock protein [Medicago truncatula] >gi|355497024|gb|AES78227.1| Heat shock protein [Medicago truncatula]	4e-15	2.54762	0.554001
CL9753.Contig1_VfEP_Reference	#N/A	#N/A	2.54728	0.828962
Unigene7166_VfEP_Reference	#N/A	#N/A	2.54457	0.20617
Unigene30593_VfEP_Reference	Pentatricopeptide repeat-containing protein [Medicago truncatula] >gi|355523936|gb|AET04390.1| Pentatricopeptide repeat-containing protein [Medicago truncatula]	4e-32	2.54201	1.46256
Unigene2028_VfEP_Reference	#N/A	#N/A	2.53277	0.475145
Unigene31040_VfEP_Reference	#N/A	#N/A	2.52938	0.506127
Unigene2759_VfEP_Reference	#N/A	#N/A	2.52811	0.25537
Unigene1734_VfEP_Reference	#N/A	#N/A	2.52189	0.840755
Unigene1071_VfEP_Reference	#N/A	#N/A	2.50958	0.692539
Unigene12189_VfEP_Reference	PREDICTED: uncharacterized membrane protein yuiD-like [Glycine max]	2e-34	2.50756	0.696758
Unigene30530_VfEP_Reference	#N/A	#N/A	2.50385	0.450353
Unigene6596_VfEP_Reference	#N/A	#N/A	2.5033	0.771466
Unigene36376_VfEP_Reference	#N/A	#N/A	2.50267	0.154916
CL3303.Contig1_VfEP_Reference	hypothetical protein MTR_1g094650 [Medicago truncatula] >gi|355480912|gb|AES62115.1| hypothetical protein MTR_1g094650 [Medicago truncatula]	8e-41	2.50161	0.483509
CL3904.Contig1_VfEP_Reference	#N/A	#N/A	2.49444	0.268862
Unigene13510_VfEP_Reference	#N/A	#N/A	2.48839	0.220222
Unigene23181_VfEP_Reference	Receptor protein kinase-like protein [Medicago truncatula] >gi|355519202|gb|AET00826.1| Receptor protein kinase-like protein [Medicago truncatula]	3e-10	2.47921	1.80141
Unigene40113_VfEP_Reference	#N/A	#N/A	2.4695	1.15261
Unigene12186_VfEP_Reference	#N/A	#N/A	2.46723	0.187453
Unigene1652_VfEP_Reference	#N/A	#N/A	2.45003	0.350446
Unigene11609_VfEP_Reference	#N/A	#N/A	2.44492	0.534248
Unigene21936_VfEP_Reference	Receptor-like kinase [Medicago truncatula] >gi|355503110|gb|AES84313.1| Receptor-like kinase [Medicago truncatula]	1e-24	2.44315	0.372086
Unigene32358_VfEP_Reference	#N/A	#N/A	2.44251	0.191207
Unigene698_VfEP_Reference	#N/A	#N/A	2.43857	1.77156
Unigene11706_VfEP_Reference	#N/A	#N/A	2.43021	0.741305
Unigene16660_VfEP_Reference	#N/A	#N/A	2.42628	0.119747
Unigene29603_VfEP_Reference	#N/A	#N/A	2.42388	0.387842
Unigene16878_VfEP_Reference	#N/A	#N/A	2.41692	0.832947
Unigene249_VfEP_Reference	#N/A	#N/A	2.41385	0.644582
CL3235.Contig3_VfEP_Reference	#N/A	#N/A	2.4095	1.0683
Unigene32585_VfEP_Reference	hypothetical protein MTR_3g028460 [Medicago truncatula] >gi|355488193|gb|AES69396.1| hypothetical protein MTR_3g028460 [Medicago truncatula]	8e-16	2.40288	1.02233
Unigene13900_VfEP_Reference	#N/A	#N/A	2.39846	0.573309
Unigene38333_VfEP_Reference	#N/A	#N/A	2.39527	0.409467
Unigene3907_VfEP_Reference	#N/A	#N/A	2.39427	0.132657
CL305.Contig1_VfEP_Reference	#N/A	#N/A	2.39417	0.530521
Unigene28065_VfEP_Reference	reverse transcriptase, related [Medicago truncatula]	5e-07	2.38738	0.95875
Unigene19281_VfEP_Reference	PREDICTED: mitogen-activated protein kinase kinase kinase A-like [Glycine max]	6e-122	2.387	0.0761692
CL6612.Contig4_VfEP_Reference	#N/A	#N/A	2.38377	1.114
Unigene21139_VfEP_Reference	#N/A	#N/A	2.37726	0.0756319
Unigene31167_VfEP_Reference	Endoglucanase [Medicago truncatula] >gi|355490438|gb|AES71641.1| Endoglucanase [Medicago truncatula]	1e-26	2.37708	0.331366
Unigene3657_VfEP_Reference	#N/A	#N/A	2.37084	0.0700141
Unigene15086_VfEP_Reference	#N/A	#N/A	2.36581	0.646896
Unigene13150_VfEP_Reference	#N/A	#N/A	2.36022	0.891889
CL10735.Contig1_VfEP_Reference	#N/A	#N/A	2.35898	0.902867
CL169.Contig10_VfEP_Reference	#N/A	#N/A	2.35664	0.535739
Unigene513_VfEP_Reference	Cc-nbs-lrr resistance protein [Medicago truncatula] >gi|355487880|gb|AES69083.1| Cc-nbs-lrr resistance protein [Medicago truncatula]	3e-10	2.34521	0.86434
CL3141.Contig4_VfEP_Reference	#N/A	#N/A	2.33967	0.801433
Unigene8414_VfEP_Reference	#N/A	#N/A	2.33454	0.497882
CL2905.Contig1_VfEP_Reference	#N/A	#N/A	2.33306	0.949306
Unigene30235_VfEP_Reference	#N/A	#N/A	2.33053	1.40039
Unigene10295_VfEP_Reference	#N/A	#N/A	2.31708	0.416171
Unigene27781_VfEP_Reference	#N/A	#N/A	2.31654	0.87166
Unigene12884_VfEP_Reference	uncharacterized protein LOC100777750 [Glycine max]	1e-18	2.30957	0.240276
Unigene13563_VfEP_Reference	#N/A	#N/A	2.30851	0.612132
CL2674.Contig3_VfEP_Reference	Nudix hydrolase [Medicago truncatula] >gi|355524952|gb|AET05406.1| Nudix hydrolase [Medicago truncatula]	1e-82	2.30651	0.51095
CL583.Contig4_VfEP_Reference	Receptor kinase-like protein [Medicago truncatula] >gi|355517941|gb|AES99564.1| Receptor kinase-like protein [Medicago truncatula]	0	2.30328	0.412104
Unigene28147_VfEP_Reference	Cytokinin-O-glucosyltransferase [Medicago truncatula] >gi|355493659|gb|AES74862.1| Cytokinin-O-glucosyltransferase [Medicago truncatula]	7e-51	2.29525	0.627798
Unigene31919_VfEP_Reference	#N/A	#N/A	2.28784	0.5215
CL10603.Contig5_VfEP_Reference	#N/A	#N/A	2.2869	0.525981
Unigene2452_VfEP_Reference	#N/A	#N/A	2.28216	0.706967
Unigene29110_VfEP_Reference	PREDICTED: ABC transporter C family member 10-like [Vitis vinifera]	8e-34	2.28007	0.510817
CL2093.Contig11_VfEP_Reference	#N/A	#N/A	2.27926	0.609274
CL5866.Contig1_VfEP_Reference	hypothetical protein MTR_5g007230 [Medicago truncatula] >gi|355512141|gb|AES93764.1| hypothetical protein MTR_5g007230 [Medicago truncatula]	6e-92	2.27701	0.27825
Unigene18100_VfEP_Reference	uncharacterized protein LOC100305744 [Glycine max]	7e-39	2.27562	0.237566
Unigene32109_VfEP_Reference	#N/A	#N/A	2.27165	0.394617
CL7453.Contig2_VfEP_Reference	PREDICTED: rRNA 2&apos;-O-methyltransferase fibrillarin 2-like [Glycine max]	2e-27	2.26961	0.596644
Unigene8759_VfEP_Reference	#N/A	#N/A	2.26901	0.0940149
Unigene31242_VfEP_Reference	#N/A	#N/A	2.26829	0.370492
Unigene323_VfEP_Reference	hypothetical protein ARALYDRAFT_342203 [Arabidopsis lyrata subsp. lyrata] >gi|297329091|gb|EFH59510.1| hypothetical protein ARALYDRAFT_342203 [Arabidopsis lyrata subsp. lyrata]	2e-07	2.2636	0.774219
CL6348.Contig2_VfEP_Reference	#N/A	#N/A	2.26349	0.45507
Unigene4054_VfEP_Reference	#N/A	#N/A	2.26264	0.147072
Unigene6897_VfEP_Reference	#N/A	#N/A	2.25867	0.447687
Unigene7180_VfEP_Reference	#N/A	#N/A	2.25069	0.205875
Unigene38375_VfEP_Reference	polyprotein [Citrus sinensis]	3e-32	2.25025	1.03257
CL193.Contig2_VfEP_Reference	#N/A	#N/A	2.2476	0.434272
CL8145.Contig1_VfEP_Reference	Dihydroflavonol-4-reductase [Medicago truncatula] >gi|124360320|gb|ABN08333.1| NAD-dependent epimerase/dehydratase [Medicago truncatula] >gi|355498734|gb|AES79937.1| Dihydroflavonol-4-reductase [Medicago truncatula]	2e-08	2.24717	0.57403
Unigene10714_VfEP_Reference	#N/A	#N/A	2.24645	0.35217
Unigene18915_VfEP_Reference	Ethylene-responsive transcription factor ERF110 [Medicago truncatula] >gi|355481123|gb|AES62326.1| Ethylene-responsive transcription factor ERF110 [Medicago truncatula]	8e-65	2.24499	0.276515
CL9938.Contig1_VfEP_Reference	galactose oxidase [Trifolium repens]	3e-121	2.24421	0.833592
CL8799.Contig2_VfEP_Reference	hypothetical protein MTR_7g100860 [Medicago truncatula] >gi|355500610|gb|AES81813.1| hypothetical protein MTR_7g100860 [Medicago truncatula]	9e-26	2.24272	0.27501
CL6129.Contig1_VfEP_Reference	hypothetical protein MTR_4g059410 [Medicago truncatula] >gi|355507441|gb|AES88583.1| hypothetical protein MTR_4g059410 [Medicago truncatula]	2e-18	2.24114	0.872512
CL8340.Contig1_VfEP_Reference	hypothetical protein MTR_3g027030 [Medicago truncatula] >gi|355488091|gb|AES69294.1| hypothetical protein MTR_3g027030 [Medicago truncatula]	1e-15	2.23731	0.141618
Unigene30277_VfEP_Reference	WRKY transcription factor [Medicago truncatula] >gi|355488335|gb|AES69538.1| WRKY transcription factor [Medicago truncatula]	1e-11	2.23668	0.759789
Unigene32755_VfEP_Reference	Putative non-LTR retroelement reverse transcriptase, related [Medicago truncatula]	5e-09	2.23134	0.62288
CL5309.Contig2_VfEP_Reference	PREDICTED: gibberellin 20 oxidase 1-like [Glycine max]	4e-31	2.22779	0.214685
Unigene30890_VfEP_Reference	#N/A	#N/A	2.21383	0.280381
Unigene2316_VfEP_Reference	unknown [Medicago truncatula]	1e-24	2.21377	0.559087
Unigene5160_VfEP_Reference	#N/A	#N/A	2.21289	1.0735
Unigene30989_VfEP_Reference	#N/A	#N/A	2.21256	0.302827
Unigene15854_VfEP_Reference	#N/A	#N/A	2.20952	0.664302
Unigene34737_VfEP_Reference	NAC domain-containing protein [Medicago truncatula] >gi|355485199|gb|AES66402.1| NAC domain-containing protein [Medicago truncatula]	9e-33	2.20793	0.24675
CL3995.Contig1_VfEP_Reference	#N/A	#N/A	2.20554	0.45041
Unigene14977_VfEP_Reference	unknown [Lotus japonicus]	1e-24	2.20326	0.601885
Unigene32427_VfEP_Reference	#N/A	#N/A	2.18933	0.404561
Unigene26964_VfEP_Reference	Germin-like protein subfamily 1 member [Medicago truncatula] >gi|355483640|gb|AES64843.1| Germin-like protein subfamily 1 member [Medicago truncatula]	4e-97	2.18745	0.820425
Unigene30930_VfEP_Reference	hypothetical protein MTR_5g009490 [Medicago truncatula] >gi|355512347|gb|AES93970.1| hypothetical protein MTR_5g009490 [Medicago truncatula]	6e-60	2.17916	0.37266
Unigene13931_VfEP_Reference	#N/A	#N/A	2.1788	0.679214
CL649.Contig2_VfEP_Reference	#N/A	#N/A	2.17629	1.34023
Unigene10678_VfEP_Reference	#N/A	#N/A	2.17093	0.440767
CL976.Contig1_VfEP_Reference	#N/A	#N/A	2.16632	0.295714
Unigene20331_VfEP_Reference	hypothetical protein MTR_7g084690 [Medicago truncatula] >gi|87241312|gb|ABD33170.1| disease resistance gene, putative [Medicago truncatula] >gi|355499556|gb|AES80759.1| hypothetical protein MTR_7g084690 [Medicago truncatula]	1e-88	2.16578	0.574569
CL10856.Contig1_VfEP_Reference	PREDICTED: serine/threonine-protein kinase 38-like [Glycine max]	2e-34	2.16432	0.471682
Unigene22861_VfEP_Reference	xyloglucan endotransglycosylase hydrolase 2 [Medicago truncatula]	2e-109	2.16383	0.729186
Unigene31902_VfEP_Reference	Transcription factor bHLH122 [Medicago truncatula] >gi|355486508|gb|AES67711.1| Transcription factor bHLH122 [Medicago truncatula]	6e-19	2.16012	0.220819
Unigene19545_VfEP_Reference	#N/A	#N/A	2.157	0.725888
CL7663.Contig1_VfEP_Reference	PREDICTED: uncharacterized protein LOC100811508 [Glycine max]	6e-31	2.15394	0.681752
CL10631.Contig2_VfEP_Reference	RNA-binding protein with serine-rich domain-containing protein [Medicago truncatula] >gi|355485250|gb|AES66453.1| RNA-binding protein with serine-rich domain-containing protein [Medicago truncatula]	0	2.15134	0.275127
Unigene12254_VfEP_Reference	#N/A	#N/A	2.14648	0.0750795
CL4639.Contig1_VfEP_Reference	#N/A	#N/A	2.14573	0.328171
Unigene22493_VfEP_Reference	#N/A	#N/A	2.14344	0.874118
Unigene24284_VfEP_Reference	RNA-binding region RNP-1 (RNA recognition motif); Calcium-binding EF-hand [Medicago truncatula]	3e-07	2.14226	0.250972
Unigene35673_VfEP_Reference	Cytokinin-O-glucosyltransferase [Medicago truncatula] >gi|355493626|gb|AES74829.1| Cytokinin-O-glucosyltransferase [Medicago truncatula]	7e-33	2.13537	0.800866
Unigene30510_VfEP_Reference	#N/A	#N/A	2.13336	0.477025
Unigene7591_VfEP_Reference	#N/A	#N/A	2.13322	0.274434
Unigene36160_VfEP_Reference	#N/A	#N/A	2.133	0.269511
CL5398.Contig1_VfEP_Reference	#N/A	#N/A	2.12726	0.286484
Unigene24834_VfEP_Reference	#N/A	#N/A	2.11879	1.48656
Unigene1340_VfEP_Reference	PREDICTED: uncharacterized protein LOC100789592 [Glycine max]	4e-25	2.11694	0.499737
CL235.Contig3_VfEP_Reference	PREDICTED: putative disease resistance protein At1g50180-like [Glycine max]	1e-27	2.11291	0.449057
Unigene30348_VfEP_Reference	#N/A	#N/A	2.10912	0.849206
Unigene10228_VfEP_Reference	MYB transcription factor MYB112 [Medicago truncatula]	2e-57	2.10003	0.632411
Unigene2566_VfEP_Reference	#N/A	#N/A	2.09857	0.461923
Unigene33069_VfEP_Reference	#N/A	#N/A	2.09289	0.415237
Unigene11099_VfEP_Reference	UDP rhamnose-anthocyanidin-3-glucoside rhamnosyltransferase-like protein [Medicago truncatula] >gi|355485714|gb|AES66917.1| UDP rhamnose-anthocyanidin-3-glucoside rhamnosyltransferase-like protein [Medicago truncatula]	1e-10	2.08411	0.503901
Unigene29388_VfEP_Reference	PREDICTED: uncharacterized protein LOC100797817 [Glycine max]	4e-36	2.07669	0.485434
CL660.Contig2_VfEP_Reference	Chloroplast processing peptidase [Medicago truncatula] >gi|355524814|gb|AET05268.1| Chloroplast processing peptidase [Medicago truncatula]	1e-75	2.07625	0.913736
CL1539.Contig2_VfEP_Reference	PREDICTED: uncharacterized protein LOC100812827 [Glycine max]	2e-36	2.06735	0.277272
Unigene7208_VfEP_Reference	Avr9/Cf-9 rapidly elicited protein [Medicago truncatula] >gi|355505959|gb|AES87101.1| Avr9/Cf-9 rapidly elicited protein [Medicago truncatula]	0	2.06206	0.226146
Unigene7621_VfEP_Reference	#N/A	#N/A	2.0582	0.979986
CL2210.Contig1_VfEP_Reference	actin [Caragana korshinskii]	1e-77	2.05673	0.260586
CL5465.Contig1_VfEP_Reference	#N/A	#N/A	2.05353	0.132233
Unigene14582_VfEP_Reference	#N/A	#N/A	2.05162	0.64883
Unigene2769_VfEP_Reference	#N/A	#N/A	2.04849	0.713868
Unigene3368_VfEP_Reference	hypothetical protein MTR_3g086890 [Medicago truncatula] >gi|355490973|gb|AES72176.1| hypothetical protein MTR_3g086890 [Medicago truncatula]	1e-85	2.04417	0.295389
Unigene10553_VfEP_Reference	#N/A	#N/A	2.03705	0.395997
Unigene10227_VfEP_Reference	Myb family transcription factor [Medicago truncatula] >gi|355480493|gb|AES61696.1| Myb family transcription factor [Medicago truncatula]	5e-55	2.03703	0.594605
CL582.Contig6_VfEP_Reference	#N/A	#N/A	2.03232	0.347023
Unigene7459_VfEP_Reference	PREDICTED: uncharacterized protein LOC100811508 [Glycine max]	8e-18	2.03122	0.240554
Unigene8258_VfEP_Reference	#N/A	#N/A	2.02948	0.528317
Unigene11982_VfEP_Reference	#N/A	#N/A	2.02499	0.228195
Unigene9616_VfEP_Reference	#N/A	#N/A	2.0213	0.194886
Unigene239_VfEP_Reference	#N/A	#N/A	2.01798	0.754626
CL7952.Contig1_VfEP_Reference	#N/A	#N/A	2.01688	0.2629
Unigene26171_VfEP_Reference	#N/A	#N/A	2.01179	1.09373
Unigene30393_VfEP_Reference	ty1-copia retrotransposon protein [Cucumis melo subsp. melo]	2e-41	2.00258	0.741908
Unigene17644_VfEP_Reference	#N/A	#N/A	1.99638	0.573923
Unigene30627_VfEP_Reference	#N/A	#N/A	1.99612	0.730847
Unigene22404_VfEP_Reference	PREDICTED: uncharacterized protein LOC100782358 [Glycine max]	1e-27	1.99443	0.120909
Unigene6605_VfEP_Reference	hypothetical protein VITISV_018014 [Vitis vinifera]	7e-28	1.99258	0.205406
Unigene27772_VfEP_Reference	#N/A	#N/A	1.99185	0.623961
Unigene31484_VfEP_Reference	#N/A	#N/A	1.98875	0.397513
Unigene19664_VfEP_Reference	#N/A	#N/A	1.9882	0.58278
CL7759.Contig2_VfEP_Reference	#N/A	#N/A	1.98616	0.358248
Unigene7399_VfEP_Reference	#N/A	#N/A	1.98456	0.752423
Unigene25177_VfEP_Reference	unknown [Medicago truncatula]	5e-06	1.98173	0.355856
Unigene16610_VfEP_Reference	#N/A	#N/A	1.98	0.915767
Unigene15913_VfEP_Reference	#N/A	#N/A	1.97161	0.217222
CL11024.Contig1_VfEP_Reference	TNP1 [Medicago truncatula] >gi|355517593|gb|AES99216.1| TNP1 [Medicago truncatula]	5e-43	1.96202	0.615304
CL8241.Contig3_VfEP_Reference	amidase, putative [Ricinus communis] >gi|223532309|gb|EEF34110.1| amidase, putative [Ricinus communis]	6e-18	1.9547	0.559859
Unigene8668_VfEP_Reference	#N/A	#N/A	1.95453	0.563421
Unigene33122_VfEP_Reference	PREDICTED: uncharacterized protein LOC100814275 [Glycine max]	1e-24	1.95241	0.851537
Unigene31912_VfEP_Reference	#N/A	#N/A	1.95237	1.16372
Unigene7127_VfEP_Reference	#N/A	#N/A	1.95223	0.697875
Unigene32261_VfEP_Reference	#N/A	#N/A	1.95205	0.460703
Unigene33492_VfEP_Reference	#N/A	#N/A	1.95172	0.477181
Unigene34867_VfEP_Reference	#N/A	#N/A	1.9497	0.266529
Unigene31692_VfEP_Reference	Glycerol-3-phosphate dehydrogenase [Medicago truncatula] >gi|355506897|gb|AES88039.1| Glycerol-3-phosphate dehydrogenase [Medicago truncatula]	5e-16	1.9483	0.284319
CL886.Contig1_VfEP_Reference	#N/A	#N/A	1.94809	0.133629
Unigene10527_VfEP_Reference	Leucine-rich repeat protein soc-2-like protein [Medicago truncatula] >gi|355523585|gb|AET04039.1| Leucine-rich repeat protein soc-2-like protein [Medicago truncatula]	8e-24	1.94281	0.157778
Unigene8894_VfEP_Reference	PREDICTED: uncharacterized protein At4g06744-like [Vitis vinifera]	2e-12	1.93902	0.167766
CL1081.Contig3_VfEP_Reference	RING finger protein [Medicago truncatula] >gi|355500617|gb|AES81820.1| RING finger protein [Medicago truncatula]	0	1.9383	0.175767
Unigene7511_VfEP_Reference	#N/A	#N/A	1.93021	0.684084
Unigene764_VfEP_Reference	#N/A	#N/A	1.92829	0.278226
Unigene40977_VfEP_Reference	PREDICTED: transcription factor RF2b-like [Glycine max]	7e-33	1.91719	0.171447
Unigene27269_VfEP_Reference	E3 ubiquitin-protein ligase UPL3 [Medicago truncatula] >gi|355508251|gb|AES89393.1| E3 ubiquitin-protein ligase UPL3 [Medicago truncatula]	4e-06	1.91593	0.321154
Unigene2112_VfEP_Reference	PREDICTED: probable receptor-like protein kinase At1g67000-like [Glycine max]	1e-17	1.91509	0.425034
CL8346.Contig2_VfEP_Reference	PREDICTED: succinate dehydrogenase [ubiquinone] flavoprotein subunit 1, mitochondrial-like [Glycine max]	2e-78	1.91367	0.445402
Unigene12979_VfEP_Reference	#N/A	#N/A	1.91103	0.190654
CL4194.Contig1_VfEP_Reference	hypothetical protein MTR_7g024890 [Medicago truncatula] >gi|355496921|gb|AES78124.1| hypothetical protein MTR_7g024890 [Medicago truncatula] >gi|388501784|gb|AFK38958.1| unknown [Medicago truncatula]	3e-59	1.91073	0.103831
Unigene2641_VfEP_Reference	#N/A	#N/A	1.91044	0.350587
Unigene14249_VfEP_Reference	#N/A	#N/A	1.90939	0.346623
Unigene22332_VfEP_Reference	#N/A	#N/A	1.90824	0.525629
CL235.Contig1_VfEP_Reference	PREDICTED: putative disease resistance protein At1g50180-like [Glycine max]	7e-35	1.90555	0.272776
Unigene26490_VfEP_Reference	reverse transcriptase, putative [Medicago truncatula]	6e-21	1.90447	0.14765
Unigene28239_VfEP_Reference	#N/A	#N/A	1.90011	0.687996
CL10837.Contig1_VfEP_Reference	#N/A	#N/A	1.8981	0.726322
Unigene13277_VfEP_Reference	#N/A	#N/A	1.89652	0.447389
CL4091.Contig1_VfEP_Reference	#N/A	#N/A	1.89489	0.414919
Unigene18916_VfEP_Reference	Ethylene-responsive transcription factor ERF110 [Medicago truncatula] >gi|355481123|gb|AES62326.1| Ethylene-responsive transcription factor ERF110 [Medicago truncatula]	1e-70	1.89359	0.246337
Unigene6482_VfEP_Reference	#N/A	#N/A	1.88673	0.289674
Unigene12294_VfEP_Reference	Disease resistance protein I-2 [Medicago truncatula] >gi|355487552|gb|AES68755.1| Disease resistance protein I-2 [Medicago truncatula]	1e-29	1.88014	0.187707
Unigene25131_VfEP_Reference	hypothetical protein MTR_5g097370 [Medicago truncatula] >gi|355519292|gb|AET00916.1| hypothetical protein MTR_5g097370 [Medicago truncatula]	4e-61	1.87672	0.876628
Unigene20259_VfEP_Reference	Receptor-like protein kinase [Medicago truncatula] >gi|355481479|gb|AES62682.1| Receptor-like protein kinase [Medicago truncatula]	0	1.87357	0.507964
CL8126.Contig1_VfEP_Reference	#N/A	#N/A	1.87104	0.157306
Unigene7371_VfEP_Reference	#N/A	#N/A	1.87088	0.0178985
Unigene16825_VfEP_Reference	#N/A	#N/A	1.86872	0.162026
CL2093.Contig5_VfEP_Reference	PREDICTED: uncharacterized protein LOC100820117 [Glycine max]	9e-09	1.85655	0.774452
Unigene6214_VfEP_Reference	#N/A	#N/A	1.85478	0.558568
CL3136.Contig1_VfEP_Reference	#N/A	#N/A	1.85289	0.26156
Unigene11672_VfEP_Reference	Receptor kinase-like protein [Medicago truncatula] >gi|355517972|gb|AES99595.1| Receptor kinase-like protein [Medicago truncatula]	2e-78	1.84802	0.334374
Unigene35660_VfEP_Reference	Mitochondrial chaperone BCS1 [Medicago truncatula] >gi|355501597|gb|AES82800.1| Mitochondrial chaperone BCS1 [Medicago truncatula]	2e-74	1.84373	0.333383
Unigene28885_VfEP_Reference	PREDICTED: sufE-like protein, chloroplastic-like [Glycine max] >gi|27764549|gb|AAO23079.1| unknown [Glycine max]	3e-39	1.84138	0.537957
CL10963.Contig6_VfEP_Reference	#N/A	#N/A	1.83663	0.4767
Unigene30883_VfEP_Reference	#N/A	#N/A	1.83633	0.194426
Unigene3822_VfEP_Reference	#N/A	#N/A	1.83603	0.194956
CL6849.Contig1_VfEP_Reference	PREDICTED: aldehyde dehydrogenase family 2 member C4-like [Glycine max]	9e-149	1.83211	0.199665
CL513.Contig1_VfEP_Reference	#N/A	#N/A	1.83076	0.122455
Unigene23426_VfEP_Reference	unknown [Lotus japonicus]	4e-22	1.83053	0.265905
Unigene38892_VfEP_Reference	#N/A	#N/A	1.82997	0.218507
Unigene2377_VfEP_Reference	#N/A	#N/A	1.82877	0.108257
Unigene11608_VfEP_Reference	#N/A	#N/A	1.81911	0.899817
Unigene2805_VfEP_Reference	PREDICTED: transcription factor bHLH90-like [Glycine max]	1e-25	1.81737	0.311101
CL440.Contig3_VfEP_Reference	DNA (cytosine-5)-methyltransferase DRM2 [Medicago truncatula] >gi|355510896|gb|AES92038.1| DNA (cytosine-5)-methyltransferase DRM2 [Medicago truncatula]	1e-10	1.81076	0.754118
Unigene32175_VfEP_Reference	#N/A	#N/A	1.80931	0.619417
Unigene40553_VfEP_Reference	#N/A	#N/A	1.80764	0.557784
Unigene5793_VfEP_Reference	Cytochrome P450 [Medicago truncatula] >gi|355523410|gb|AET03864.1| Cytochrome P450 [Medicago truncatula]	1e-38	1.80613	0.274729
Unigene32343_VfEP_Reference	hypothetical protein VITISV_000226 [Vitis vinifera]	6e-13	1.80476	0.298226
CL5867.Contig3_VfEP_Reference	#N/A	#N/A	1.7975	0.411409
Unigene21725_VfEP_Reference	ADP-ribosylation factor GTPase-activating protein [Medicago truncatula] >gi|355524611|gb|AET05065.1| ADP-ribosylation factor GTPase-activating protein [Medicago truncatula]	2e-10	1.79464	1.02218
Unigene31345_VfEP_Reference	Pollen-specific protein C13 [Medicago truncatula] >gi|355491032|gb|AES72235.1| Pollen-specific protein C13 [Medicago truncatula]	3e-81	1.79366	0.518648
Unigene19000_VfEP_Reference	hypothetical protein MTR_7g101590 [Medicago truncatula] >gi|355500670|gb|AES81873.1| hypothetical protein MTR_7g101590 [Medicago truncatula]	8e-42	1.79227	0.429345
Unigene13486_VfEP_Reference	#N/A	#N/A	1.79222	0.0569644
Unigene31808_VfEP_Reference	#N/A	#N/A	1.79204	0.550152
CL8002.Contig3_VfEP_Reference	#N/A	#N/A	1.79023	0.0863644
Unigene32537_VfEP_Reference	#N/A	#N/A	1.7889	0.137699
Unigene31647_VfEP_Reference	#N/A	#N/A	1.78789	0.470607
CL10245.Contig1_VfEP_Reference	#N/A	#N/A	1.78713	0.180047
Unigene27408_VfEP_Reference	#N/A	#N/A	1.78697	0.373212
Unigene8673_VfEP_Reference	#N/A	#N/A	1.78452	0.660176
Unigene32164_VfEP_Reference	#N/A	#N/A	1.78196	0.251429
Unigene5862_VfEP_Reference	#N/A	#N/A	1.78069	0.157864
Unigene33932_VfEP_Reference	#N/A	#N/A	1.78014	0.436992
Unigene37283_VfEP_Reference	hypothetical protein MTR_1g087270 [Medicago truncatula] >gi|355480470|gb|AES61673.1| hypothetical protein MTR_1g087270 [Medicago truncatula]	1e-23	1.7797	0.550598
Unigene7154_VfEP_Reference	Ribonuclease H [Medicago truncatula]	1e-12	1.77371	0.680739
CL8342.Contig1_VfEP_Reference	#N/A	#N/A	1.77202	0.289119
Unigene3761_VfEP_Reference	#N/A	#N/A	1.7691	0.0859865
Unigene2150_VfEP_Reference	Gibberellin 2-oxidase [Medicago truncatula] >gi|355509560|gb|AES90702.1| Gibberellin 2-oxidase [Medicago truncatula]	2e-93	1.76806	0.225016
CL10324.Contig1_VfEP_Reference	#N/A	#N/A	1.76632	0.709
Unigene15163_VfEP_Reference	PREDICTED: uncharacterized protein LOC100810034 [Glycine max]	1e-25	1.75886	0.203969
CL7457.Contig2_VfEP_Reference	#N/A	#N/A	1.75721	0.225135
CL5127.Contig1_VfEP_Reference	#N/A	#N/A	1.75645	0.327868
Unigene2262_VfEP_Reference	hypothetical protein MTR_2g014370 [Medicago truncatula] >gi|355482680|gb|AES63883.1| hypothetical protein MTR_2g014370 [Medicago truncatula]	3e-31	1.75549	0.399857
Unigene28240_VfEP_Reference	#N/A	#N/A	1.75267	0.590692
Unigene34473_VfEP_Reference	HAT family dimerization domain containing protein [Medicago truncatula] >gi|355494446|gb|AES75649.1| HAT family dimerization domain containing protein [Medicago truncatula]	2e-35	1.75224	0.258821
CL2655.Contig1_VfEP_Reference	#N/A	#N/A	1.75019	0.291253
Unigene16869_VfEP_Reference	#N/A	#N/A	1.74672	0.407621
Unigene34_VfEP_Reference	#N/A	#N/A	1.74294	0.473371
CL2280.Contig16_VfEP_Reference	#N/A	#N/A	1.74213	0.59006
Unigene30714_VfEP_Reference	unknown [Medicago truncatula]	3e-09	1.73853	0.282945
Unigene29521_VfEP_Reference	#N/A	#N/A	1.73438	0.503216
Unigene19258_VfEP_Reference	#N/A	#N/A	1.73249	0.499655
CL9632.Contig1_VfEP_Reference	Alanyl-tRNA synthetase [Medicago truncatula] >gi|355510723|gb|AES91865.1| Alanyl-tRNA synthetase [Medicago truncatula]	9e-52	1.73208	0.0674367
Unigene19911_VfEP_Reference	#N/A	#N/A	1.73122	0.29506
Unigene7743_VfEP_Reference	#N/A	#N/A	1.73075	0.0757045
CL7554.Contig1_VfEP_Reference	#N/A	#N/A	1.73	0.543394
Unigene14749_VfEP_Reference	#N/A	#N/A	1.72982	0.464385
Unigene32825_VfEP_Reference	#N/A	#N/A	1.72464	0.240221
Unigene32043_VfEP_Reference	Sex determination protein tasselseed-2 [Medicago truncatula] >gi|355498508|gb|AES79711.1| Sex determination protein tasselseed-2 [Medicago truncatula]	1e-96	1.71994	0.225121
CL8774.Contig3_VfEP_Reference	#N/A	#N/A	1.71667	0.46649
Unigene10151_VfEP_Reference	#N/A	#N/A	1.71582	0.156126
CL9018.Contig2_VfEP_Reference	#N/A	#N/A	1.71325	0.284863
CL1799.Contig1_VfEP_Reference	#N/A	#N/A	1.71241	0.441743
Unigene4272_VfEP_Reference	hypothetical protein MTR_1g087270 [Medicago truncatula] >gi|355480470|gb|AES61673.1| hypothetical protein MTR_1g087270 [Medicago truncatula]	4e-23	1.71229	0.352638
Unigene18526_VfEP_Reference	#N/A	#N/A	1.70666	0.570882
Unigene22178_VfEP_Reference	unknown [Medicago truncatula]	6e-11	1.70626	0.188055
Unigene31080_VfEP_Reference	#N/A	#N/A	1.70237	0.502239
CL513.Contig3_VfEP_Reference	#N/A	#N/A	1.70053	0.786672
Unigene28966_VfEP_Reference	#N/A	#N/A	1.68928	0.389405
Unigene14669_VfEP_Reference	#N/A	#N/A	1.68855	0.326133
CL8805.Contig1_VfEP_Reference	#N/A	#N/A	1.68463	0.143999
Unigene5600_VfEP_Reference	unknown [Lotus japonicus]	3e-90	1.68447	0.805521
Unigene20716_VfEP_Reference	#N/A	#N/A	1.67589	0.402089
Unigene20329_VfEP_Reference	Receptor protein kinase-like protein [Medicago truncatula] >gi|355506552|gb|AES87694.1| Receptor protein kinase-like protein [Medicago truncatula]	5e-38	1.6735	0.520447
Unigene24061_VfEP_Reference	N-acetyltransferase, putative [Medicago truncatula] >gi|355496916|gb|AES78119.1| N-acetyltransferase, putative [Medicago truncatula]	2e-45	1.67164	0.250977
Unigene35075_VfEP_Reference	#N/A	#N/A	1.67093	0.193708
Unigene18495_VfEP_Reference	#N/A	#N/A	1.66999	0.182544
CL8543.Contig2_VfEP_Reference	#N/A	#N/A	1.66698	0.381427
Unigene17752_VfEP_Reference	#N/A	#N/A	1.66366	0.261587
Unigene14783_VfEP_Reference	#N/A	#N/A	1.66354	0.167425
Unigene2617_VfEP_Reference	#N/A	#N/A	1.66335	0.246079
Unigene35918_VfEP_Reference	#N/A	#N/A	1.66284	0.258451
Unigene8844_VfEP_Reference	#N/A	#N/A	1.66175	0.0877312
Unigene464_VfEP_Reference	#N/A	#N/A	1.65956	0.350588
CL7387.Contig2_VfEP_Reference	Zinc finger homeodomain protein [Medicago truncatula] >gi|355510118|gb|AES91260.1| Zinc finger homeodomain protein [Medicago truncatula]	1e-09	1.65852	0.609726
Unigene7218_VfEP_Reference	uncharacterized protein LOC100812682 [Glycine max]	5e-17	1.6567	0.324657
CL8779.Contig2_VfEP_Reference	hypothetical protein MTR_7g060340 [Medicago truncatula] >gi|358344987|ref|XP_003636566.1| hypothetical protein MTR_046s0003 [Medicago truncatula] >gi|355498046|gb|AES79249.1| hypothetical protein MTR_7g060340 [Medicago truncatula] >gi|355502501|gb|AES83704.1| hypothetical protein MTR_046s0003 [Medicago truncatula]	2e-127	1.65464	0.657527
Unigene3405_VfEP_Reference	hypothetical protein MTR_2g018670 [Medicago truncatula] >gi|355482914|gb|AES64117.1| hypothetical protein MTR_2g018670 [Medicago truncatula]	3e-79	1.65402	0.469031
CL235.Contig2_VfEP_Reference	PREDICTED: putative disease resistance protein At1g50180-like [Glycine max]	3e-40	1.65328	0.353159
Unigene14736_VfEP_Reference	Ethylene-responsive transcription factor ERF110 [Medicago truncatula] >gi|355491562|gb|AES72765.1| Ethylene-responsive transcription factor ERF110 [Medicago truncatula]	1e-41	1.6471	0.499193
Unigene32808_VfEP_Reference	#N/A	#N/A	1.64424	0.207593
Unigene4253_VfEP_Reference	Cysteine-rich receptor-like protein kinase [Medicago truncatula] >gi|355503971|gb|AES85174.1| Cysteine-rich receptor-like protein kinase [Medicago truncatula]	7e-71	1.64031	0.520452
Unigene35058_VfEP_Reference	#N/A	#N/A	1.64018	0.503257
Unigene8656_VfEP_Reference	#N/A	#N/A	1.63709	0.315072
CL4915.Contig1_VfEP_Reference	#N/A	#N/A	1.63595	0.335051
Unigene26345_VfEP_Reference	#N/A	#N/A	1.63266	0.0651837
CL5647.Contig2_VfEP_Reference	#N/A	#N/A	1.63157	0.657187
Unigene34709_VfEP_Reference	#N/A	#N/A	1.63127	0.187569
Unigene8706_VfEP_Reference	PREDICTED: uncharacterized protein LOC100811161 [Glycine max]	3e-26	1.62893	0.206709
Unigene32675_VfEP_Reference	#N/A	#N/A	1.62862	0.456426
Unigene31878_VfEP_Reference	#N/A	#N/A	1.62775	0.470535
Unigene10402_VfEP_Reference	#N/A	#N/A	1.62496	0.340657
Unigene8014_VfEP_Reference	#N/A	#N/A	1.62292	0.138578
CL5729.Contig2_VfEP_Reference	#N/A	#N/A	1.62282	0.429378
Unigene10824_VfEP_Reference	#N/A	#N/A	1.62133	0.560793
CL10623.Contig2_VfEP_Reference	#N/A	#N/A	1.62024	0.437875
Unigene34153_VfEP_Reference	#N/A	#N/A	1.62004	0.470971
Unigene8455_VfEP_Reference	#N/A	#N/A	1.61645	0.557954
CL4306.Contig2_VfEP_Reference	#N/A	#N/A	1.61331	0.604903
CL2750.Contig4_VfEP_Reference	#N/A	#N/A	1.61259	0.466249
CL3775.Contig1_VfEP_Reference	Endoglucanase [Medicago truncatula] >gi|355490438|gb|AES71641.1| Endoglucanase [Medicago truncatula]	1e-36	1.61257	0.0742872
Unigene15050_VfEP_Reference	hypothetical protein VITISV_017741 [Vitis vinifera]	3e-10	1.60984	0.217142
CL1749.Contig4_VfEP_Reference	#N/A	#N/A	1.608	0.279544
CL1823.Contig1_VfEP_Reference	#N/A	#N/A	1.60784	0.407392
Unigene35699_VfEP_Reference	hypothetical protein MTR_1g087270 [Medicago truncatula] >gi|355480470|gb|AES61673.1| hypothetical protein MTR_1g087270 [Medicago truncatula]	2e-67	1.60574	0.420059
Unigene23982_VfEP_Reference	PREDICTED: uncharacterized protein LOC100778331 isoform 2 [Glycine max]	5e-86	1.60551	0.370778
Unigene13637_VfEP_Reference	#N/A	#N/A	1.6055	0.0556295
Unigene10931_VfEP_Reference	#N/A	#N/A	1.60526	0.277571
CL2186.Contig1_VfEP_Reference	Glutathione S-transferase GST [Medicago truncatula] >gi|355498223|gb|AES79426.1| Glutathione S-transferase GST [Medicago truncatula]	6e-24	1.60325	0.586934
Unigene7396_VfEP_Reference	hypothetical protein MTR_2g099520 [Medicago truncatula] >gi|355486602|gb|AES67805.1| hypothetical protein MTR_2g099520 [Medicago truncatula]	1e-83	1.59631	0.331043
Unigene27717_VfEP_Reference	#N/A	#N/A	1.59352	0.320717
CL10929.Contig1_VfEP_Reference	Annotation was added to scaffolds in November 2011~Long-chain-fatty-acid-CoA ligase [Medicago truncatula] >gi|355507912|gb|AES89054.1| Annotation was added to scaffolds in November 2011~Long-chain-fatty-acid-CoA ligase [Medicago truncatula]	2e-15	1.5874	0.330737
Unigene36691_VfEP_Reference	#N/A	#N/A	1.58678	0.304295
CL2827.Contig1_VfEP_Reference	trypsin inhibitor [Pisum sativum]	2e-24	1.58538	0.265871
Unigene16988_VfEP_Reference	#N/A	#N/A	1.58442	0.204721
Unigene13549_VfEP_Reference	#N/A	#N/A	1.58426	0.354121
Unigene33482_VfEP_Reference	#N/A	#N/A	1.57865	0.249244
CL6348.Contig1_VfEP_Reference	#N/A	#N/A	1.57631	0.208408
Unigene33_VfEP_Reference	#N/A	#N/A	1.57626	0.512585
Unigene11363_VfEP_Reference	#N/A	#N/A	1.57427	0.257536
Unigene30846_VfEP_Reference	#N/A	#N/A	1.57425	0.334272
Unigene11366_VfEP_Reference	hypothetical protein VITISV_016610 [Vitis vinifera]	1e-24	1.57397	0.500074
Unigene34037_VfEP_Reference	#N/A	#N/A	1.57017	0.130587
CL4043.Contig2_VfEP_Reference	Remorin [Medicago truncatula] >gi|355512456|gb|AES94079.1| Remorin [Medicago truncatula]	4e-83	1.56592	0.718456
Unigene7078_VfEP_Reference	Ovarian cancer-associated gene 2 protein-like protein [Medicago truncatula] >gi|355514429|gb|AES96052.1| Ovarian cancer-associated gene 2 protein-like protein [Medicago truncatula]	2e-113	1.56541	0.801809
Unigene5278_VfEP_Reference	#N/A	#N/A	1.56316	0.179862
CL4824.Contig1_VfEP_Reference	#N/A	#N/A	1.55998	0.256191
Unigene16470_VfEP_Reference	Gibberellin 2-oxidase [Medicago truncatula] >gi|355509560|gb|AES90702.1| Gibberellin 2-oxidase [Medicago truncatula]	5e-42	1.5589	0.365476
Unigene14993_VfEP_Reference	#N/A	#N/A	1.55588	0.0800586
Unigene16862_VfEP_Reference	#N/A	#N/A	1.55403	0.274592
Unigene37929_VfEP_Reference	NAC domain-containing protein [Medicago truncatula] >gi|355485199|gb|AES66402.1| NAC domain-containing protein [Medicago truncatula]	6e-58	1.54471	0.164151
Unigene38321_VfEP_Reference	#N/A	#N/A	1.54304	0.328901
Unigene14370_VfEP_Reference	#N/A	#N/A	1.53733	0.0447175
CL8319.Contig1_VfEP_Reference	gag-protease polyprotein [Glycine max] >gi|7488678|pir||T06419 gag-proteinase polyprotein - soybean retrovirus-like element >gi|905361|gb|AAC18777.1| gag-protease polyprotein [Glycine max]	2e-108	1.53578	0.188443
CL10640.Contig2_VfEP_Reference	#N/A	#N/A	1.53422	0.248122
Unigene34176_VfEP_Reference	#N/A	#N/A	1.53352	0.434031
Unigene24733_VfEP_Reference	unknown [Medicago truncatula]	7e-12	1.53336	0.415316
Unigene1495_VfEP_Reference	#N/A	#N/A	1.52975	0.425889
CL2927.Contig6_VfEP_Reference	#N/A	#N/A	1.52784	0.559551
Unigene11403_VfEP_Reference	#N/A	#N/A	1.52758	0.106629
Unigene8473_VfEP_Reference	unknown [Medicago truncatula]	2e-11	1.52688	0.302002
Unigene32094_VfEP_Reference	PREDICTED: putative ribonuclease H protein At1g65750-like [Fragaria vesca subsp. vesca]	1e-19	1.5249	0.382806
CL9618.Contig2_VfEP_Reference	#N/A	#N/A	1.52309	0.289011
Unigene10465_VfEP_Reference	#N/A	#N/A	1.52151	0.244217
Unigene34783_VfEP_Reference	PREDICTED: uncharacterized protein LOC100806156 [Glycine max]	1e-44	1.51597	0.429065
Unigene31923_VfEP_Reference	#N/A	#N/A	1.5139	0.182599
Unigene34607_VfEP_Reference	HORMA domain-containing protein [Medicago truncatula] >gi|355490836|gb|AES72039.1| HORMA domain-containing protein [Medicago truncatula]	3e-140	1.51332	0.0285998
Unigene10351_VfEP_Reference	Cyclin-U4-1 [Medicago truncatula] >gi|355502111|gb|AES83314.1| Cyclin-U4-1 [Medicago truncatula]	8e-96	1.51016	0.266829
Unigene30409_VfEP_Reference	RING finger protein [Medicago truncatula] >gi|355518000|gb|AES99623.1| RING finger protein [Medicago truncatula]	1e-60	1.50794	0.169038
Unigene16296_VfEP_Reference	#N/A	#N/A	1.50588	0.514525
Unigene14297_VfEP_Reference	HAT family dimerization domain containing protein [Medicago truncatula] >gi|355494446|gb|AES75649.1| HAT family dimerization domain containing protein [Medicago truncatula]	8e-74	1.50583	0.520633
Unigene7395_VfEP_Reference	hypothetical protein MTR_2g099520 [Medicago truncatula] >gi|355486602|gb|AES67805.1| hypothetical protein MTR_2g099520 [Medicago truncatula]	1e-93	1.50401	0.13443
Unigene34974_VfEP_Reference	#N/A	#N/A	1.50392	0.237491
Unigene33641_VfEP_Reference	#N/A	#N/A	1.5033	0.491465
CL1959.Contig6_VfEP_Reference	#N/A	#N/A	1.50316	0.0385085
Unigene16925_VfEP_Reference	hypothetical protein MTR_4g039540 [Medicago truncatula] >gi|217075110|gb|ACJ85915.1| unknown [Medicago truncatula] >gi|355506833|gb|AES87975.1| hypothetical protein MTR_4g039540 [Medicago truncatula] >gi|388514575|gb|AFK45349.1| unknown [Medicago truncatula]	3e-45	1.50314	0.564835
Unigene18541_VfEP_Reference	#N/A	#N/A	1.50101	0.136576
Unigene8005_VfEP_Reference	#N/A	#N/A	1.49764	0.264862
Unigene19648_VfEP_Reference	hypothetical protein MTR_4g015760 [Medicago truncatula] >gi|355505728|gb|AES86870.1| hypothetical protein MTR_4g015760 [Medicago truncatula]	3e-14	1.49753	0.302762
Unigene37372_VfEP_Reference	unknown [Medicago truncatula]	2e-67	1.4963	0.3875
Unigene35701_VfEP_Reference	#N/A	#N/A	1.49596	0.203498
Unigene13159_VfEP_Reference	Nudix hydrolase [Medicago truncatula] >gi|355506306|gb|AES87448.1| Nudix hydrolase [Medicago truncatula]	1e-153	1.49557	0.298481
Unigene21533_VfEP_Reference	PREDICTED: uncharacterized protein LOC101219957 [Cucumis sativus]	1e-11	1.49428	0.402308
CL8495.Contig3_VfEP_Reference	#N/A	#N/A	1.49298	0.316816
Unigene7488_VfEP_Reference	#N/A	#N/A	1.49297	0.144703
Unigene38028_VfEP_Reference	#N/A	#N/A	1.48601	0.282651
Unigene31498_VfEP_Reference	#N/A	#N/A	1.48472	0.484114
Unigene8675_VfEP_Reference	#N/A	#N/A	1.48374	0.610975
CL8901.Contig2_VfEP_Reference	uncharacterized protein LOC100527035 [Glycine max]	7e-09	1.48193	0.503395
Unigene39571_VfEP_Reference	#N/A	#N/A	1.48168	0.237887
Unigene17855_VfEP_Reference	#N/A	#N/A	1.48088	0.262415
CL5307.Contig2_VfEP_Reference	unknown [Lotus japonicus]	1e-22	1.47935	0.443661
Unigene9994_VfEP_Reference	#N/A	#N/A	1.47719	0.356164
Unigene19662_VfEP_Reference	#N/A	#N/A	1.47243	0.225776
Unigene13369_VfEP_Reference	#N/A	#N/A	1.46723	0.34028
Unigene30820_VfEP_Reference	#N/A	#N/A	1.46381	0.527382
Unigene10316_VfEP_Reference	PREDICTED: probable F-box protein At4g22030-like [Glycine max]	2e-68	1.46217	0.223762
Unigene5175_VfEP_Reference	WRKY transcription factor [Medicago truncatula] >gi|355496158|gb|AES77361.1| WRKY transcription factor [Medicago truncatula]	1e-53	1.46179	0.0912823
Unigene3909_VfEP_Reference	#N/A	#N/A	1.45348	0.155167
CL730.Contig4_VfEP_Reference	PREDICTED: probable NADH dehydrogenase-like [Glycine max]	0	1.45237	0.692452
CL387.Contig1_VfEP_Reference	#N/A	#N/A	1.45205	0.780942
Unigene11460_VfEP_Reference	hypothetical protein PRUPE_ppa017790mg [Prunus persica]	1e-107	1.45174	0.40615
CL1163.Contig3_VfEP_Reference	#N/A	#N/A	1.45127	0.205042
CL2983.Contig1_VfEP_Reference	#N/A	#N/A	1.45043	0.471416
CL3932.Contig1_VfEP_Reference	#N/A	#N/A	1.44622	0.286352
Unigene5992_VfEP_Reference	#N/A	#N/A	1.4447	0.058517
CL3971.Contig2_VfEP_Reference	#N/A	#N/A	1.44369	0.447405
Unigene33427_VfEP_Reference	hypothetical protein MTR_2g071600 [Medicago truncatula] >gi|355485258|gb|AES66461.1| hypothetical protein MTR_2g071600 [Medicago truncatula]	6e-18	1.44077	0.659688
Unigene35430_VfEP_Reference	#N/A	#N/A	1.43996	0.608079
CL8430.Contig1_VfEP_Reference	PREDICTED: uncharacterized protein LOC100812376 [Glycine max]	3e-54	1.43758	0.421393
CL9788.Contig1_VfEP_Reference	#N/A	#N/A	1.43667	0.341015
Unigene17432_VfEP_Reference	#N/A	#N/A	1.43631	0.394049
Unigene7695_VfEP_Reference	PREDICTED: probable WRKY transcription factor 49-like [Glycine max]	7e-97	1.43586	0.450551
Unigene33911_VfEP_Reference	#N/A	#N/A	1.43516	0.184457
Unigene16861_VfEP_Reference	#N/A	#N/A	1.43416	0.269386
Unigene33921_VfEP_Reference	#N/A	#N/A	1.43371	0.264185
Unigene14371_VfEP_Reference	#N/A	#N/A	1.43369	0.257764
CL6321.Contig2_VfEP_Reference	PREDICTED: primary amine oxidase-like [Glycine max]	8e-07	1.43186	0.284217
Unigene24287_VfEP_Reference	PREDICTED: uncharacterized protein LOC100806196 isoform 1 [Glycine max] >gi|356555367|ref|XP_003546004.1| PREDICTED: uncharacterized protein LOC100806196 isoform 3 [Glycine max]	2e-32	1.42998	0.267824
Unigene35103_VfEP_Reference	Ripening regulated protein DDTFR18 [Medicago truncatula] >gi|355491905|gb|AES73108.1| Ripening regulated protein DDTFR18 [Medicago truncatula]	6e-32	1.42438	0.155557
CL4483.Contig2_VfEP_Reference	#N/A	#N/A	1.42401	0.37125
Unigene24348_VfEP_Reference	#N/A	#N/A	1.42371	0.301862
CL8551.Contig1_VfEP_Reference	#N/A	#N/A	1.42142	0.344173
Unigene15182_VfEP_Reference	#N/A	#N/A	1.42079	0.0959948
Unigene12820_VfEP_Reference	#N/A	#N/A	1.41689	0.435348
CL10863.Contig3_VfEP_Reference	#N/A	#N/A	1.41628	0.046372
Unigene37211_VfEP_Reference	hypothetical protein PRUPE_ppa025235mg, partial [Prunus persica]	1e-12	1.41296	0.572672
Unigene4362_VfEP_Reference	#N/A	#N/A	1.41148	0.23634
Unigene35749_VfEP_Reference	#N/A	#N/A	1.41094	0.191882
Unigene26642_VfEP_Reference	#N/A	#N/A	1.41033	0.163937
CL1958.Contig1_VfEP_Reference	#N/A	#N/A	1.40404	0.667923
CL7774.Contig1_VfEP_Reference	#N/A	#N/A	1.40321	0.232521
CL5548.Contig2_VfEP_Reference	#N/A	#N/A	1.40232	0.216686
CL9738.Contig3_VfEP_Reference	reverse transcriptase family member [Glycine max]	6e-13	1.40156	0.21885
Unigene32179_VfEP_Reference	U-box domain-containing protein [Medicago truncatula] >gi|355485938|gb|AES67141.1| U-box domain-containing protein [Medicago truncatula]	4e-143	1.40095	0.733827
Unigene17019_VfEP_Reference	PREDICTED: LOB domain-containing protein 16-like [Glycine max]	4e-72	1.40026	0.201412
CL10717.Contig2_VfEP_Reference	#N/A	#N/A	1.39964	0.20878
Unigene8226_VfEP_Reference	#N/A	#N/A	1.3986	0.304179
Unigene6098_VfEP_Reference	PREDICTED: uncharacterized protein LOC100797919 [Glycine max]	1e-20	1.39729	0.143514
CL4897.Contig5_VfEP_Reference	#N/A	#N/A	1.39437	0.0722109
Unigene13085_VfEP_Reference	PREDICTED: G-type lectin S-receptor-like serine/threonine-protein kinase At4g27290-like [Glycine max]	1e-15	1.39427	0.580497
CL3500.Contig2_VfEP_Reference	#N/A	#N/A	1.39364	0.241815
Unigene18013_VfEP_Reference	#N/A	#N/A	1.3923	0.401802
Unigene1333_VfEP_Reference	#N/A	#N/A	1.39063	0.605008
Unigene19331_VfEP_Reference	#N/A	#N/A	1.3861	0.492481
Unigene33595_VfEP_Reference	#N/A	#N/A	1.38351	0.143681
CL944.Contig1_VfEP_Reference	#N/A	#N/A	1.38313	0.781582
Unigene31953_VfEP_Reference	#N/A	#N/A	1.38146	0.224477
CL285.Contig1_VfEP_Reference	hypothetical protein VITISV_035210 [Vitis vinifera]	1e-12	1.38137	0.486446
CL2317.Contig1_VfEP_Reference	#N/A	#N/A	1.37891	0.182373
Unigene13038_VfEP_Reference	Arabinogalactan peptide [Medicago truncatula] >gi|355491240|gb|AES72443.1| Arabinogalactan peptide [Medicago truncatula]	3e-18	1.37831	0.125785
Unigene10894_VfEP_Reference	#N/A	#N/A	1.37779	0.19577
Unigene14798_VfEP_Reference	#N/A	#N/A	1.37745	0.223844
CL2751.Contig1_VfEP_Reference	#N/A	#N/A	1.37675	0.231804
CL1491.Contig1_VfEP_Reference	#N/A	#N/A	1.3766	0.542093
Unigene17444_VfEP_Reference	Mitochondrial chaperone BCS1 [Medicago truncatula] >gi|355523421|gb|AET03875.1| Mitochondrial chaperone BCS1 [Medicago truncatula]	8e-105	1.3759	0.164414
Unigene6574_VfEP_Reference	uncharacterized protein LOC100812201 [Glycine max]	4e-52	1.37389	0.508099
CL3988.Contig1_VfEP_Reference	unnamed protein product [Nicotiana tabacum]	3e-12	1.37251	0.822973
Unigene8085_VfEP_Reference	#N/A	#N/A	1.36939	0.361368
Unigene17750_VfEP_Reference	#N/A	#N/A	1.3688	0.398567
Unigene15301_VfEP_Reference	#N/A	#N/A	1.36812	0.327219
Unigene21554_VfEP_Reference	Exocyst complex component [Medicago truncatula] >gi|355486362|gb|AES67565.1| Exocyst complex component [Medicago truncatula]	0	1.36606	0.217798
CL10149.Contig1_VfEP_Reference	copia-type polyprotein, putative [Arabidopsis thaliana]	4e-36	1.36585	0.517866
Unigene12296_VfEP_Reference	Disease resistance protein I-2 [Medicago truncatula] >gi|355487552|gb|AES68755.1| Disease resistance protein I-2 [Medicago truncatula]	1e-32	1.36564	0.192814
CL404.Contig9_VfEP_Reference	#N/A	#N/A	1.36157	0.468957
Unigene16260_VfEP_Reference	#N/A	#N/A	1.36143	0.449138
Unigene1392_VfEP_Reference	#N/A	#N/A	1.35974	0.621251
CL3287.Contig2_VfEP_Reference	#N/A	#N/A	1.35937	0.37826
Unigene27034_VfEP_Reference	#N/A	#N/A	1.35931	0.388257
Unigene31889_VfEP_Reference	#N/A	#N/A	1.35846	0.123849
Unigene17846_VfEP_Reference	#N/A	#N/A	1.35719	0.615231
Unigene372_VfEP_Reference	#N/A	#N/A	1.35464	0.353643
Unigene8778_VfEP_Reference	#N/A	#N/A	1.35309	0.414499
CL2433.Contig1_VfEP_Reference	PREDICTED: wall-associated receptor kinase 2-like [Glycine max]	3e-32	1.35226	0.391398
Unigene15227_VfEP_Reference	mitotic cyclin a1-type [Glycine max] >gi|857393|dbj|BAA09464.1| mitotic cyclin a1-type [Glycine max]	3e-30	1.35156	0.525075
Unigene26744_VfEP_Reference	Cc-nbs-lrr resistance protein [Medicago truncatula] >gi|355487880|gb|AES69083.1| Cc-nbs-lrr resistance protein [Medicago truncatula]	9e-28	1.35101	0.45696
Unigene39151_VfEP_Reference	hypothetical protein MTR_1g087270 [Medicago truncatula] >gi|355480470|gb|AES61673.1| hypothetical protein MTR_1g087270 [Medicago truncatula]	9e-46	1.3495	0.0647665
CL301.Contig17_VfEP_Reference	#N/A	#N/A	1.34837	0.438157
Unigene15936_VfEP_Reference	Lipase [Medicago truncatula] >gi|355482795|gb|AES63998.1| Lipase [Medicago truncatula]	1e-45	1.3483	0.297519
Unigene16964_VfEP_Reference	hypothetical protein MTR_1g087710 [Medicago truncatula] >gi|355480502|gb|AES61705.1| hypothetical protein MTR_1g087710 [Medicago truncatula]	4e-81	1.34775	0.268962
Unigene3248_VfEP_Reference	Glycosyltransferase family GT8 protein [Medicago truncatula] >gi|355513240|gb|AES94863.1| Glycosyltransferase family GT8 protein [Medicago truncatula]	7e-77	1.34753	0.510485
Unigene40462_VfEP_Reference	#N/A	#N/A	1.34746	0.143152
Unigene16928_VfEP_Reference	#N/A	#N/A	1.34699	0.252883
Unigene7792_VfEP_Reference	#N/A	#N/A	1.34603	0.620648
CL1006.Contig1_VfEP_Reference	Acyl-coenzyme A thioesterase [Medicago truncatula] >gi|355516906|gb|AES98529.1| Acyl-coenzyme A thioesterase [Medicago truncatula]	4e-17	1.34514	0.158199
Unigene41181_VfEP_Reference	#N/A	#N/A	1.345	0.367617
CL2568.Contig1_VfEP_Reference	#N/A	#N/A	1.34423	0.0991913
CL9680.Contig2_VfEP_Reference	PREDICTED: uncharacterized protein LOC100787746 [Glycine max]	1e-32	1.34297	0.362465
Unigene40174_VfEP_Reference	Agamous-like MADS-box protein AGL80 [Medicago truncatula] >gi|355489734|gb|AES70937.1| Agamous-like MADS-box protein AGL80 [Medicago truncatula]	2e-29	1.342	0.663419
Unigene10064_VfEP_Reference	2-succinylbenzoate-CoA ligase [Medicago truncatula] >gi|355513651|gb|AES95274.1| 2-succinylbenzoate-CoA ligase [Medicago truncatula]	0	1.34191	0.490873
Unigene6937_VfEP_Reference	Mitochondrial protein, putative [Medicago truncatula] >gi|355482705|gb|AES63908.1| Mitochondrial protein, putative [Medicago truncatula]	9e-11	1.34092	0.482974
Unigene31481_VfEP_Reference	#N/A	#N/A	1.33997	0.1853
CL10414.Contig4_VfEP_Reference	copia-type polyprotein [Arabidopsis thaliana]	7e-138	1.33944	0.296756
Unigene32696_VfEP_Reference	#N/A	#N/A	1.33887	0.283731
Unigene4275_VfEP_Reference	#N/A	#N/A	1.33885	0.176132
Unigene33989_VfEP_Reference	#N/A	#N/A	1.33536	0.252178
Unigene23067_VfEP_Reference	#N/A	#N/A	1.33146	0.277468
CL9908.Contig1_VfEP_Reference	#N/A	#N/A	1.32933	0.490435
Unigene2153_VfEP_Reference	#N/A	#N/A	1.32845	0.110153
Unigene20621_VfEP_Reference	#N/A	#N/A	1.32793	0.237008
Unigene35187_VfEP_Reference	#N/A	#N/A	1.32723	0.347544
Unigene37689_VfEP_Reference	#N/A	#N/A	1.32579	0.0482631
Unigene17986_VfEP_Reference	#N/A	#N/A	1.32166	0.341577
Unigene1828_VfEP_Reference	#N/A	#N/A	1.31822	0.501695
CL6549.Contig1_VfEP_Reference	#N/A	#N/A	1.31715	0.115527
CL822.Contig1_VfEP_Reference	#N/A	#N/A	1.31441	0.354997
Unigene36094_VfEP_Reference	#N/A	#N/A	1.31327	0.185204
Unigene37978_VfEP_Reference	#N/A	#N/A	1.3127	0.415424
CL8241.Contig4_VfEP_Reference	PREDICTED: putative amidase C869.01-like [Glycine max]	3e-38	1.31256	0.387064
Unigene27358_VfEP_Reference	PREDICTED: phospholipase A1-Ibeta2, chloroplastic-like [Glycine max]	3e-60	1.31253	0.257905
Unigene1435_VfEP_Reference	#N/A	#N/A	1.31248	0.09267
Unigene32306_VfEP_Reference	#N/A	#N/A	1.31241	0.0237005
Unigene13651_VfEP_Reference	#N/A	#N/A	1.31059	0.116187
Unigene18352_VfEP_Reference	#N/A	#N/A	1.30948	0.388075
Unigene1328_VfEP_Reference	#N/A	#N/A	1.3075	0.0914452
CL4025.Contig1_VfEP_Reference	#N/A	#N/A	1.30494	0.215776
Unigene31403_VfEP_Reference	#N/A	#N/A	1.30493	0.181319
Unigene26312_VfEP_Reference	#N/A	#N/A	1.30201	0.253957
CL8346.Contig3_VfEP_Reference	PREDICTED: succinate dehydrogenase [ubiquinone] flavoprotein subunit 1, mitochondrial-like [Glycine max]	5e-58	1.30047	0.759103
Unigene15230_VfEP_Reference	#N/A	#N/A	1.29843	0.34848
Unigene14250_VfEP_Reference	hypothetical protein MTR_3g070160 [Medicago truncatula] >gi|355489907|gb|AES71110.1| hypothetical protein MTR_3g070160 [Medicago truncatula]	2e-60	1.29806	0.39876
Unigene915_VfEP_Reference	#N/A	#N/A	1.29745	0.157527
CL10809.Contig2_VfEP_Reference	PREDICTED: mitogen-activated protein kinase kinase 2-like [Glycine max]	1e-30	1.29658	0.209506
Unigene2758_VfEP_Reference	#N/A	#N/A	1.29598	0.142749
Unigene1780_VfEP_Reference	#N/A	#N/A	1.29082	0.129643
Unigene16574_VfEP_Reference	#N/A	#N/A	1.28964	0.31404
Unigene2138_VfEP_Reference	Interferon-induced GTP-binding protein Mx [Medicago truncatula] >gi|355523890|gb|AET04344.1| Interferon-induced GTP-binding protein Mx [Medicago truncatula]	3e-16	1.28794	0.439464
Unigene11374_VfEP_Reference	#N/A	#N/A	1.28661	0.239556
Unigene31006_VfEP_Reference	#N/A	#N/A	1.28539	0.0986495
CL8275.Contig2_VfEP_Reference	#N/A	#N/A	1.2819	0.232141
CL5007.Contig1_VfEP_Reference	#N/A	#N/A	1.27887	0.5161
CL10146.Contig2_VfEP_Reference	PREDICTED: uncharacterized protein LOC100792240 [Glycine max]	8e-90	1.27862	0.427996
Unigene21451_VfEP_Reference	hypothetical protein MTR_7g060320 [Medicago truncatula] >gi|355498044|gb|AES79247.1| hypothetical protein MTR_7g060320 [Medicago truncatula]	3e-128	1.27847	0.127075
Unigene7150_VfEP_Reference	#N/A	#N/A	1.27787	0.20188
Unigene33883_VfEP_Reference	#N/A	#N/A	1.27389	0.30464
Unigene22424_VfEP_Reference	hypothetical protein MTR_5g014810 [Medicago truncatula] >gi|355512851|gb|AES94474.1| hypothetical protein MTR_5g014810 [Medicago truncatula]	5e-126	1.27234	0.592489
Unigene10876_VfEP_Reference	PREDICTED: uncharacterized protein LOC100799416 [Glycine max]	8e-40	1.27228	0.345995
Unigene31870_VfEP_Reference	#N/A	#N/A	1.27091	0.23016
Unigene4209_VfEP_Reference	#N/A	#N/A	1.26985	0.126233
Unigene33739_VfEP_Reference	#N/A	#N/A	1.26964	0.158792
Unigene26863_VfEP_Reference	#N/A	#N/A	1.26963	0.30737
Unigene31270_VfEP_Reference	#N/A	#N/A	1.26946	0.412848
CL3919.Contig1_VfEP_Reference	Histone deacetylase [Medicago truncatula] >gi|355511959|gb|AES93582.1| Histone deacetylase [Medicago truncatula]	1e-68	1.2686	0.0924127
Unigene4717_VfEP_Reference	#N/A	#N/A	1.26662	0.224036
Unigene22268_VfEP_Reference	#N/A	#N/A	1.26601	0.337411
CL8613.Contig1_VfEP_Reference	hypothetical protein VITISV_006048 [Vitis vinifera]	8e-32	1.26531	0.101383
Unigene16482_VfEP_Reference	PREDICTED: probable protein phosphatase 2C 25-like [Glycine max]	1e-65	1.26528	0.177605
Unigene35012_VfEP_Reference	#N/A	#N/A	1.26503	0.216215
Unigene33802_VfEP_Reference	#N/A	#N/A	1.26459	0.0323523
CL703.Contig1_VfEP_Reference	hypothetical protein VITISV_033739 [Vitis vinifera]	1e-43	1.26228	0.221986
Unigene2806_VfEP_Reference	#N/A	#N/A	1.25933	0.328781
Unigene24695_VfEP_Reference	#N/A	#N/A	1.25639	0.408231
Unigene29594_VfEP_Reference	F-box/FBD/LRR-repeat protein [Medicago truncatula] >gi|355478591|gb|AES59794.1| F-box/FBD/LRR-repeat protein [Medicago truncatula]	1e-09	1.25563	0.393474
Unigene31722_VfEP_Reference	#N/A	#N/A	1.25451	0.389719
Unigene39232_VfEP_Reference	#N/A	#N/A	1.25411	0.163664
Unigene31572_VfEP_Reference	#N/A	#N/A	1.25127	0.232192
Unigene16266_VfEP_Reference	PREDICTED: uncharacterized protein At4g14450, chloroplastic-like [Glycine max]	9e-25	1.24689	0.34541
CL6162.Contig2_VfEP_Reference	#N/A	#N/A	1.24658	0.228969
CL2093.Contig6_VfEP_Reference	#N/A	#N/A	1.24567	0.177803
CL2192.Contig1_VfEP_Reference	#N/A	#N/A	1.24485	0.232451
Unigene31536_VfEP_Reference	#N/A	#N/A	1.24398	0.487062
Unigene37605_VfEP_Reference	#N/A	#N/A	1.24191	0.328545
Unigene8793_VfEP_Reference	Chromodomain-helicase-DNA-binding protein [Medicago truncatula] >gi|355508535|gb|AES89677.1| Chromodomain-helicase-DNA-binding protein [Medicago truncatula]	9e-12	1.24168	0.492525
Unigene34108_VfEP_Reference	#N/A	#N/A	1.24052	0.641961
Unigene16990_VfEP_Reference	#N/A	#N/A	1.24026	0.13706
Unigene33982_VfEP_Reference	#N/A	#N/A	1.23924	0.373312
Unigene36884_VfEP_Reference	#N/A	#N/A	1.23809	0.369505
Unigene31251_VfEP_Reference	Zinc finger protein [Medicago truncatula] >gi|355522858|gb|AET03312.1| Zinc finger protein [Medicago truncatula]	1e-49	1.23805	0.398465
CL6723.Contig2_VfEP_Reference	TPA: hypothetical protein ZEAMMB73_389921 [Zea mays]	2e-27	1.23717	0.317846
Unigene32878_VfEP_Reference	#N/A	#N/A	1.23657	0.301347
Unigene31562_VfEP_Reference	#N/A	#N/A	1.23613	0.145389
Unigene25064_VfEP_Reference	#N/A	#N/A	1.23325	0.300902
Unigene20330_VfEP_Reference	Receptor-like protein kinase [Medicago truncatula] >gi|355517749|gb|AES99372.1| Receptor-like protein kinase [Medicago truncatula]	1e-33	1.23158	0.357333
Unigene8415_VfEP_Reference	#N/A	#N/A	1.23116	0.238459
Unigene10902_VfEP_Reference	Sex determination protein tasselseed-2 [Medicago truncatula] >gi|355498508|gb|AES79711.1| Sex determination protein tasselseed-2 [Medicago truncatula]	8e-50	1.22981	0.3087
CL5091.Contig1_VfEP_Reference	#N/A	#N/A	1.22771	0.0841815
Unigene4854_VfEP_Reference	#N/A	#N/A	1.22678	0.0520361
Unigene38822_VfEP_Reference	#N/A	#N/A	1.22551	0.155465
CL6356.Contig2_VfEP_Reference	#N/A	#N/A	1.225	0.0306766
Unigene10318_VfEP_Reference	#N/A	#N/A	1.22328	0.42076
Unigene32032_VfEP_Reference	#N/A	#N/A	1.22277	0.523356
Unigene36743_VfEP_Reference	#N/A	#N/A	1.22052	0.232522
Unigene971_VfEP_Reference	#N/A	#N/A	1.2204	0.39882
Unigene5404_VfEP_Reference	#N/A	#N/A	1.2203	0.400455
Unigene35533_VfEP_Reference	#N/A	#N/A	1.21716	0.483302
Unigene37598_VfEP_Reference	#N/A	#N/A	1.21587	0.363242
Unigene32040_VfEP_Reference	#N/A	#N/A	1.2157	0.293045
Unigene36201_VfEP_Reference	#N/A	#N/A	1.21526	0.0980489
Unigene6702_VfEP_Reference	hypothetical protein MTR_5g089680 [Medicago truncatula] >gi|355518600|gb|AET00224.1| hypothetical protein MTR_5g089680 [Medicago truncatula]	4e-08	1.2148	0.0406019
Unigene16486_VfEP_Reference	#N/A	#N/A	1.21404	0.226599
Unigene8064_VfEP_Reference	#N/A	#N/A	1.21324	0.190585
Unigene12243_VfEP_Reference	#N/A	#N/A	1.21191	0.143766
Unigene31330_VfEP_Reference	#N/A	#N/A	1.20906	0.326516
Unigene35999_VfEP_Reference	#N/A	#N/A	1.20805	0.256377
CL10896.Contig3_VfEP_Reference	#N/A	#N/A	1.20648	0.255455
Unigene31886_VfEP_Reference	#N/A	#N/A	1.20574	0.366688
Unigene11616_VfEP_Reference	Sulfate transporter [Medicago truncatula] >gi|355516303|gb|AES97926.1| Sulfate transporter [Medicago truncatula]	2e-37	1.20549	0.22851
Unigene32926_VfEP_Reference	#N/A	#N/A	1.20374	0.158348
Unigene6966_VfEP_Reference	#N/A	#N/A	1.20353	0.308519
Unigene33043_VfEP_Reference	#N/A	#N/A	1.2013	0.382302
Unigene14598_VfEP_Reference	#N/A	#N/A	1.20119	0.337229
Unigene33306_VfEP_Reference	#N/A	#N/A	1.20115	0.336803
Unigene36991_VfEP_Reference	#N/A	#N/A	1.20111	0.541596
Unigene15025_VfEP_Reference	#N/A	#N/A	1.19756	0.355629
Unigene34612_VfEP_Reference	#N/A	#N/A	1.19732	0.125144
Unigene4486_VfEP_Reference	#N/A	#N/A	1.19469	0.388208
Unigene29103_VfEP_Reference	Multidrug resistance protein ABC transporter family, partial [Medicago truncatula] >gi|355502687|gb|AES83890.1| Multidrug resistance protein ABC transporter family, partial [Medicago truncatula]	2e-50	1.19453	0.214555
Unigene4379_VfEP_Reference	#N/A	#N/A	1.19294	0.156928
Unigene35758_VfEP_Reference	#N/A	#N/A	1.19097	0.0714123
Unigene8905_VfEP_Reference	#N/A	#N/A	1.19081	0.22953
Unigene33745_VfEP_Reference	PREDICTED: protein FAR1-RELATED SEQUENCE 5-like [Glycine max]	7e-42	1.18994	0.26684
Unigene35338_VfEP_Reference	#N/A	#N/A	1.18881	0.284676
CL7453.Contig3_VfEP_Reference	PREDICTED: rRNA 2&apos;-O-methyltransferase fibrillarin 2-like [Glycine max]	2e-16	1.18829	0.30914
Unigene23645_VfEP_Reference	#N/A	#N/A	1.18789	0.186695
Unigene36546_VfEP_Reference	#N/A	#N/A	1.18689	0.14991
Unigene8065_VfEP_Reference	#N/A	#N/A	1.18682	0.19177
Unigene11384_VfEP_Reference	#N/A	#N/A	1.18519	0.262383
Unigene9267_VfEP_Reference	#N/A	#N/A	1.18511	0.299676
Unigene32940_VfEP_Reference	Receptor kinase-like protein [Medicago truncatula] >gi|355517972|gb|AES99595.1| Receptor kinase-like protein [Medicago truncatula]	4e-16	1.1851	0.381664
CL4661.Contig2_VfEP_Reference	#N/A	#N/A	1.18509	0.18762
CL5048.Contig2_VfEP_Reference	#N/A	#N/A	1.18285	0.310846
Unigene4490_VfEP_Reference	#N/A	#N/A	1.18261	0.201212
Unigene30867_VfEP_Reference	LOB domain-containing protein [Medicago truncatula] >gi|355488375|gb|AES69578.1| LOB domain-containing protein [Medicago truncatula]	2e-81	1.18193	0.418155
Unigene33243_VfEP_Reference	#N/A	#N/A	1.18158	0.364515
CL10451.Contig1_VfEP_Reference	#N/A	#N/A	1.18011	0.162665
Unigene11513_VfEP_Reference	#N/A	#N/A	1.1798	0.170782
Unigene30633_VfEP_Reference	Ethylene-responsive transcription factor SHINE [Medicago truncatula] >gi|355492456|gb|AES73659.1| Ethylene-responsive transcription factor SHINE [Medicago truncatula]	6e-98	1.17668	0.198074
Unigene4722_VfEP_Reference	#N/A	#N/A	1.17539	0.345361
Unigene12646_VfEP_Reference	#N/A	#N/A	1.17508	0.524738
Unigene8217_VfEP_Reference	#N/A	#N/A	1.17139	0.154846
Unigene28482_VfEP_Reference	#N/A	#N/A	1.17097	0.16264
CL6128.Contig3_VfEP_Reference	#N/A	#N/A	1.17015	0.486215
Unigene15905_VfEP_Reference	#N/A	#N/A	1.16917	0.149794
Unigene8030_VfEP_Reference	PREDICTED: actin-97-like [Glycine max]	2e-58	1.16864	0.379179
Unigene13705_VfEP_Reference	#N/A	#N/A	1.1678	0.194903
Unigene14692_VfEP_Reference	PREDICTED: succinate dehydrogenase [ubiquinone] flavoprotein subunit 1, mitochondrial-like [Glycine max]	7e-39	1.16732	0.535493
Unigene31598_VfEP_Reference	#N/A	#N/A	1.16717	0.238356
Unigene34576_VfEP_Reference	#N/A	#N/A	1.16431	0.173093
Unigene18376_VfEP_Reference	#N/A	#N/A	1.16243	0.266067
Unigene33490_VfEP_Reference	#N/A	#N/A	1.16006	0.237517
Unigene33004_VfEP_Reference	Pantothenate synthetase [Medicago truncatula] >gi|355497985|gb|AES79188.1| Pantothenate synthetase [Medicago truncatula]	1e-11	1.15809	0.198755
Unigene12068_VfEP_Reference	K(+)/H(+) antiporter [Medicago truncatula] >gi|87162618|gb|ABD28413.1| Sodium/hydrogen exchanger [Medicago truncatula] >gi|355499654|gb|AES80857.1| K(+)/H(+) antiporter [Medicago truncatula]	3e-57	1.15734	0.255596
Unigene13956_VfEP_Reference	#N/A	#N/A	1.15104	0.197706
Unigene15053_VfEP_Reference	hypothetical protein MTR_7g098280 [Medicago truncatula] >gi|355500373|gb|AES81576.1| hypothetical protein MTR_7g098280 [Medicago truncatula]	3e-14	1.15067	0.272221
Unigene2037_VfEP_Reference	#N/A	#N/A	1.1502	0.439177
Unigene29285_VfEP_Reference	reverse transcriptase family member [Glycine max]	4e-43	1.14935	0.146609
Unigene35570_VfEP_Reference	#N/A	#N/A	1.1482	0.24607
Unigene35120_VfEP_Reference	#N/A	#N/A	1.1479	0.157937
Unigene38978_VfEP_Reference	#N/A	#N/A	1.14743	0.213586
Unigene10760_VfEP_Reference	#N/A	#N/A	1.14638	0.163969
Unigene2888_VfEP_Reference	#N/A	#N/A	1.14527	0.373773
Unigene17899_VfEP_Reference	#N/A	#N/A	1.14385	0.233753
Unigene7539_VfEP_Reference	#N/A	#N/A	1.1436	0.336654
Unigene5924_VfEP_Reference	#N/A	#N/A	1.14356	0.238537
Unigene32856_VfEP_Reference	DNA-directed RNA polymerase subunit [Medicago truncatula] >gi|355521860|gb|AET02314.1| DNA-directed RNA polymerase subunit [Medicago truncatula]	2e-07	1.14268	0.266851
CL5878.Contig1_VfEP_Reference	#N/A	#N/A	1.14103	0.073299
Unigene18732_VfEP_Reference	#N/A	#N/A	1.14076	0.0282927
CL10249.Contig1_VfEP_Reference	#N/A	#N/A	1.13582	0.128802
CL8609.Contig1_VfEP_Reference	#N/A	#N/A	1.13562	0.227135
Unigene38249_VfEP_Reference	PREDICTED: uncharacterized protein LOC100810515 [Glycine max]	2e-19	1.13412	0.193828
Unigene3734_VfEP_Reference	Receptor kinase-like protein [Medicago truncatula] >gi|355517972|gb|AES99595.1| Receptor kinase-like protein [Medicago truncatula]	7e-24	1.13184	0.217289
Unigene18189_VfEP_Reference	#N/A	#N/A	1.13079	0.459053
Unigene15650_VfEP_Reference	#N/A	#N/A	1.12989	0.0458355
Unigene32062_VfEP_Reference	#N/A	#N/A	1.12956	0.233994
Unigene4133_VfEP_Reference	Rab-GDP dissociation inhibitor [Medicago truncatula] >gi|355509483|gb|AES90625.1| Rab-GDP dissociation inhibitor [Medicago truncatula]	4e-95	1.12894	0.444466
Unigene25649_VfEP_Reference	#N/A	#N/A	1.12437	0.135506
CL10519.Contig1_VfEP_Reference	#N/A	#N/A	1.12417	0.151668
Unigene26078_VfEP_Reference	#N/A	#N/A	1.12311	0.57642
Unigene35343_VfEP_Reference	#N/A	#N/A	1.12163	0.381295
CL2409.Contig2_VfEP_Reference	Receptor kinase-like protein [Medicago truncatula] >gi|355517972|gb|AES99595.1| Receptor kinase-like protein [Medicago truncatula]	1e-24	1.12133	0.0658449
Unigene26330_VfEP_Reference	#N/A	#N/A	1.12015	0.222019
Unigene10369_VfEP_Reference	#N/A	#N/A	1.11821	0.32491
Unigene12413_VfEP_Reference	#N/A	#N/A	1.11622	0.213577
Unigene16175_VfEP_Reference	#N/A	#N/A	1.11583	0.341714
Unigene11911_VfEP_Reference	#N/A	#N/A	1.1138	0.593307
Unigene6979_VfEP_Reference	uncharacterized protein LOC100500488 [Glycine max]	2e-41	1.11369	0.429534
Unigene25772_VfEP_Reference	#N/A	#N/A	1.10997	0.542484
Unigene18132_VfEP_Reference	#N/A	#N/A	1.10857	0.134827
Unigene6750_VfEP_Reference	#N/A	#N/A	1.10854	0.324204
Unigene6481_VfEP_Reference	#N/A	#N/A	1.10828	0.162766
Unigene7280_VfEP_Reference	#N/A	#N/A	1.10821	0.264744
Unigene8584_VfEP_Reference	#N/A	#N/A	1.10766	0.212507
Unigene34817_VfEP_Reference	#N/A	#N/A	1.10665	0.343903
CL5944.Contig1_VfEP_Reference	hypothetical protein MTR_7g031400 [Medicago truncatula] >gi|355497222|gb|AES78425.1| hypothetical protein MTR_7g031400 [Medicago truncatula]	6e-22	1.10604	0.180868
Unigene31025_VfEP_Reference	#N/A	#N/A	1.1053	0.154775
CL1190.Contig1_VfEP_Reference	Cysteine-rich receptor-like protein kinase [Medicago truncatula] >gi|355518088|gb|AES99711.1| Cysteine-rich receptor-like protein kinase [Medicago truncatula]	3e-46	1.10384	0.145207
Unigene34175_VfEP_Reference	#N/A	#N/A	1.10323	0.317439
Unigene10212_VfEP_Reference	#N/A	#N/A	1.10309	0.323648
Unigene34122_VfEP_Reference	#N/A	#N/A	1.10209	0.259207
Unigene362_VfEP_Reference	Serine protease aprX [Medicago truncatula] >gi|357497955|ref|XP_003619266.1| Serine protease aprX [Medicago truncatula] >gi|355494281|gb|AES75484.1| Serine protease aprX [Medicago truncatula] >gi|355511531|gb|AES92673.1| Serine protease aprX [Medicago truncatula]	5e-47	1.10155	0.347563
CL6560.Contig1_VfEP_Reference	#N/A	#N/A	1.10078	0.0876994
Unigene8516_VfEP_Reference	#N/A	#N/A	1.0987	0.322156
Unigene35764_VfEP_Reference	#N/A	#N/A	1.09816	0.119014
Unigene21042_VfEP_Reference	Proteasome subunit beta type [Medicago truncatula] >gi|355492618|gb|AES73821.1| Proteasome subunit beta type [Medicago truncatula]	2e-08	1.09788	0.139356
Unigene2342_VfEP_Reference	#N/A	#N/A	1.09786	0.238315
Unigene34551_VfEP_Reference	#N/A	#N/A	1.09696	0.12057
Unigene14926_VfEP_Reference	#N/A	#N/A	1.09567	0.213438
Unigene16802_VfEP_Reference	PREDICTED: uncharacterized protein LOC100252035 [Vitis vinifera]	1e-64	1.09565	0.293184
Unigene29565_VfEP_Reference	#N/A	#N/A	1.09558	0.2891
Unigene3732_VfEP_Reference	#N/A	#N/A	1.09558	0.190573
Unigene5576_VfEP_Reference	#N/A	#N/A	1.09491	0.509052
CL2625.Contig1_VfEP_Reference	hypothetical protein MTR_2g021820 [Medicago truncatula] >gi|355483185|gb|AES64388.1| hypothetical protein MTR_2g021820 [Medicago truncatula]	2e-11	1.09418	0.13805
[truncated: 730 more rows]

## Sheet: WI UPREGULATED
Table S3e. Annotation and expression levels (RPKM) of transfer-cell specific unigenes, shared between uniform wall and wall ingrowth formation, significantly up-regulated during wall ingrowth formation (fold change >2).
[truncated: 214 more rows]

[truncated: 1 more sheets: WI SPECIFIC]
