# Supplementary material for: Differential transcriptional networks associated with key phases of ingrowth wall construction in trans-differentiating epidermal transfer cells of Vicia faba cotyledons
Source: BMC Plant Biol. 2015 Apr 16;15:103. doi: 10.1186/s12870-015-0486-5 (PMC4437447; doi:10.1186/s12870-015-0486-5)
Supplement: Additional file 5: Table S4. — Annotation and expression levels (RPKM) of selected unigenes expressed specifically in trans-differentiating adaxial epidermal cells of V. faba cotyledons [80]. [file 12870_2015_486_MOESM5_ESM.xlsx]

## Sheet: EPIDERMAL SWITCHED OFF
Table S4a. Annotation and expression levels (RPKM) of selected key unigenes in adaxial epidermal cells that are switched off on transiting to a transfer cell fate. The selected unigenes are divided between four functional groups: signal generation and transduction; cell wall biosynthesis, remodelling and structural proteins; intracellular organization determined by lipid metabolism/distribution, …
Developmental signals
Gene ID	Gene description	Most homologus specie	E value	EC Number	0 h EP RPKM
Auxin
U31687	Auxin response factor	Medicago truncatula	1e-08		1.24 ± 0.48
U14020	Indole-3-acetic acid inducible	Medicago truncatula	1e-31		3.20 ± 1.56
Ethylene
U11391	Ethylene receptor	Medicago truncatula	4e-98		4.40 ± 1.24
Gibberellins
CL1664C1	Transcription factor GAMYB	Vitis vinifera	7e-38		0.70 ± 0.07
Abscisic acid
CL4429C4	Type I inositol-1,4,5-trisphosphate 5-phosphatase CVP2-like	Glycine max	1e-36	3.1.3.36	1.03 ± 0.26
Cytokinins
ROS
U10474	Nucleobase-ascorbate transporter 11-like	Glycine max	1e-47		1.04 ± 0.13
U22639	Peroxidase 19-like	Glycine max	6e-61		3.43 ± 0.15
Calcium
Intraellular organization
Gene ID	Gene description	Most homologus specie	E value	EC Number	0 h EP RPKM
Cytoskeleton
U22353	Kinesin-4	Medicago truncatula	0		0.96 ± 0.25
U10534	Kinesin-like protein	Medicago truncatula	9e-38		0.76 ± 0.19
CL6198C2	125 kDa kinesin-related protein-like	Glycine max	7e-173		0.79 ± 0.03
U36967	formin-like protein 8-like	Glycine max	8e-32		0.81 ± 0.12
U11691	Protein ABIL1	Medicago truncatula	9e-89		2.52 ± 0.57
U3882	Myosin-like protein	Medicago truncatula	2e-06		1.74 ± 0.20
Vesicle trafficking
CL6120C6	Rab-GDP dissociation inhibitor	Medicago truncatula	2e-07		1.71 ± 0.61
U15938	GTPase obg	Medicago truncatula	1e-28		1.8 ± 0.13
CL1125C1	small GTP-binding protein, partial	Glycine max	8e-33		17.13 ± 2.48
U5119	Probable exocyst complex component 6-like	Glycine max	2e-116		1.43 ± 0.15
Sphingolipid and sterol biosynthesis and transport
Cell wall
Gene ID	Gene description	Most homologus specie	E value	EC Number	0 h EP RPKM
Cellulose
U3705	Cellulose synthase catalytic subunit	Medicago truncatula	2e-62	2.4.1.12	3.49 ± 0.82
U15597	Cellulose synthase catalytic subunit	Medicago truncatula	0	2.4.1.12	1.80 ± 0.57
CL7904C1	Cellulose synthase-like protein H1	Medicago truncatula	0	2.4.1.12	15.53 ± 1.74
Matrix polysaccharides
CL9188C1	Xylan 1 4-beta-xylosidase	Medicago truncatula	1e-77	3.2.1.21	5.37 ± 0.71
U1567	Expansin	Medicago truncatula	3e-137		1.74 ± 0.55
U30965	Galacturonosyl-transferase 11	Glycine max	1e-12	2.4.1.43	0.86 ± 0.23
U24012	Pectinesterase	Medicago truncatula	4e-55	3.1.1.11	5.53 ± 1.45
U31151	Pectinesterase	Medicago truncatula	1e-138	3.1.1.11	2.58 ± 1.62
U5021	Pectinesterase	Medicago truncatula	0	3.1.1.12	1.71 ± 0.10
U2932	Subtilisin-like serine protease	Medicago truncatula	1e-26		1.36 ± 0.42
U38413	Callose synthase	Medicago truncatula	2e-32	2.4.1.-	0.78 ± 0.18
U30408	Glucan endo-1,3-beta-d-glucosidase	Cicer arietinum	1e-163		42.18 ± 23.29
Cell wall structural proteins
U10288	Fasciclin-like arabinogalactan protein	Medicago truncatula	4e-47		5.82 ± 3.44
U22417	Fasciclin-like arabinogalactan protein	Medicago truncatula	2e-19		1.48 ± 0.18
Membrane transporters
Gene ID	Gene Description	Most homologus specie	E value	EC Number	0 h EP RPKM
U33031	Bidirectional sugar transporter SWEET4-like	Glycine max	5e-99		2.60 ± 1.15
U20727	Mannitol transporter	Medicago truncatula	0		4.22 ± 0.42
U13817	Metal transporter CNNM4	Medicago truncatula	2e-84		2.32 ± 0.88
U33928	Zn/Cd P(IB)-type ATPase	Medicago truncatula	1e-100	3.6.3.3; 3.6.3.5	1.78 ± 0.41
U10474	Equilibrative nucleoside transporter 3-like	Glycine max	1e-47		1.04 ± 0.13
U15675	Equilibrative nucleoside transporter 3-like	Glycine max	1e-08		1.74 ± 0.55
U36010	TRANSPARENT TESTA 12-like	Glycine max	2e-35		2.25 ± 1.11
U25453	ABC transporter	Medicago truncatula	6e-173		4.37 ± 0.25
U1457	ABC transporter B family member	Medicago truncatula	0		1.65 ± 0.06
U10945	ABC transporter G	Medicago truncatula	3e-66		0.69 ± 0.07
U3778	Ripening regulated protein DDTFR18	Medicago truncatula	9e-97		1.54 ± 0.63
U11166	SPX domain-containing membrane protein	Medicago truncatula	6e-57		2.71 ± 0.81
U26590	SPX, N-terminal; EXS, C-terminal	Medicago truncatula	1e-51		1.38 ± 0.59
U32217	Multidrug resistance protein ABC transporter	Medicago truncatula	7e-113		1.52 ± 0.30

## Sheet: UW AND WI NO CHANGE
Table S4b. Annotation and expression levels (RPKM) of selected key transfer cell specific unigenes, shared between uniform wall and wall ingrowth, formation with no significant change in their expression levels (fold change <2). The selected unigenes are divided between four functional groups: signal generation and transduction; cell wall biosynthesis, remodelling and structural proteins; intrace…
Developmental signals
Gene ID	Gene description	Most homologus specie	E value	EC Number	3 h EP RPKM	12 h EP RPKM	Log 2 DAG 12h/3h	Expression in other TCs
Auxin
CL3007C9	Auxin-induced protein	Medicago truncatula	2e-35		2.62 ± 1.18	3.54 ± 1.33	0.6	Too general
CL4055C3	Auxin-induced protein like protein	Medicago truncatula	1e-37		0.86 ± 0.05	1.54 ± 0.42	0.9	Too general
Ethylene
CL3488C2	1-aminocyclopropane-1-carboxylate oxidase	Medicago truncatula	2e-71	1.14.17.4	4.99 ± 0.46	3.09 ± 0.33	-0.69	Too general
U18687	Ethylene-responsive transcription factor RAP2-6	Medicago truncatula	5e-78		5.46 ± 0.38	3.41 ± 1.36	-0.74
Gibberellins
U20036	transcription factor ASG4-like	Glycine max	4e-118		22.94 ± 0.30	13.43 ± 0.92	-0.77	Too general
Abscisic acid
U17050	PYL6	Medicago truncatula	5e-20		2.12 ± 1.01	3.26 ± 1.11	0.8
CL5483C2	Mps one binder kinase activator-like 1A	Medicago truncatula	1e-118		19.40 ± 0.20	26.21 ± 1.21	0.43	Hv End - Zm En + OS /Mg GC - Sl/Mj GC-
Cytokinins
ROS
Calcium
U23903	Cyclic nucleotide-gated channel	Medicago truncatula	0		2.72 ± 0.57	1.56 ± 0.42	-0.83	Too general
U18508	Annexin	Ricinus communis	3e-105		9.49 ± 4.41	11.59 ± 5.52	0.43	Too general
U35348	IQ-DOMAIN 14–like protein	Glycine max	9e-14		3.18 ± 0.22	5.62 ± 1.20	0.83
Intracellular organization
Gene ID	Gene description	Most homologus specie	E value	EC Number	3 h EP RPKM	12 h EP RPKM	Log 2 DAG 12h/3h	Expression in other TCs
Cytoskeleton
U1553	Similar to gb|U06698 neuronal kinesin heavy chain from Homo sapiens and contains a PF|00225 Kinesin motor domain. EST gb|AA042507 comes from this gene [Arabidopsis thaliana]	Arabidopsis thaliana	7e-32		1.6 ± 0.24	1.00 ± 0.41	-0.83	Too General
U1054	Formin-like protein	Medicago truncatula	0		9.03 ± 2.50	7.04 ± 2.50	-0.35	Too General
Vesicle trafficking
CL6109C2	GTP-binding protein SAR1A	Medicago truncatula	5e-107	3.6.5.-	35.96 ± 0.66	19.82 ± 2.22	-0.859129	Hv End - Zm En - OS /Mg GC + Sl/Mj GC -
CL4945C3	ER-derived vesicles protein ERV14	Medicago truncatula	1e-65		1.12 ± 0.07	1.8 ± 0.33	0.687011
U19005	signal peptide peptidase-like 2B-like	Glycine max	7e-34	3.4.23.-	0.9 ± 0.22	1.52 ± 0.32	0.84
U7624	Plant synaptotagmin	Medicago truncatula	3e-17		0.89 ± 0.19	0.54 ± 0.02	-0.53	Too General
Sphingolipid and sterol biosynthesis and transport
CL2667C2	3-ketoacyl-CoA synthase	Medicago truncatula	0	2.3.1.-	9.57 ± 2.02	10.39 ± 5.33	0.25
U7625	non-specific lipid-transfer protein AKCS9-like	Glycine max	8e-32		5.92 ± 1.53	6.11 ± 0.63	0.26
CL9118C2	bax inhibitor 1-like	Glycine max	3e-33		1.94 ± 0.06	1.14 ± 0.29	-0.79	Hv End - Zm En + OS /Mg GC - Sl/Mj GC -
Cell wall
Gene ID	Gene description	Most homologus specie	E value	EC Number	3 h EP RPKM	12 h EP RPKM	Log 2 DAG 12h/3h	Expression in other TCs
Cellulose
Matrix polysaccharides
CL8806C2	Xylosyltransferase	Medicago truncatula	0		3.85 ± 0.76	5.13 ± 1.79	0.6	Too General
CL10235C1	Expansin-A4-like	Glycine max	4e-111		0.76 ± 0.12	1.05 ± 0.19	0.55
CL2572C3	Alpha-expansin	Medicago truncatula	4e-141		36.07 ± 3.34	32.56 ± 4.34	-0.1	Too General
CL9884C2	Pectinesterase	Medicago truncatula	0	3.1.1.11	4.60 ± 1.61	2.83 ± 0.32	-0.32	Too General
Cell wall structural proteins
CL5752C2	Prolyl 4-hydroxylase subunit alpha-1	Medicago truncatula	6e-164	1.14.11.2	17.23 ± 0.65	24.71 ± 1.25	0.52	Too General
U9245	Extensin	Pisum sativum	2e-10		105.28 ± 24.12	118.03 ± 34.96	0.47	Too General
CL7881C1	Glycine-rich protein	Ricinus communis	4e-08		335.57 ± 88.96	196.58 ± 54.49	-0.67
Membrane transporters
Gene ID	Gene description	Most homologus specie	E value	EC Number	3 h EP RPKM	12 h EP RPKM	Log 2 DAG 12h/3h	Expression in other TCs
CL7004C1	Amino acid permease AAP4	Vicia faba var. minor	1e-27		15.71 ± 6.53	10.36 ± 3.41	-0.31
CL8772C1	Peptide/nitrate transporter	Glycine max	0		26.44 ± 5.25	43.71 ± 5.42	0.82	Too General
CL2654C2	Sodium-coupled neutral amino acid transporter	Medicago truncatula	8e-42		1.57 ± 0.17	1.36 ± 0.43	-0.201781
U24787	High affinity nitrate transporter 2.5-like	Glycine max	0		7.84 ± 2.69	6.91 ± 3.55	-0.2
U17935	Ammonium transporter 3	Medicago truncatula	0		18.25 ± 3.44	11.48 ± 2.34	-0.68
U19937	Adenine/guanine permease AZG1-like	Glycine max	0	2.7.7.6	1.52 ± 0.18	0.98 ± 0.37	-0.6
CL703C7	Equilibrative nucleoside transporter 3-like	Glycine max	7e-14		1.47 ± 0.62	1.09 ± 0.23	0.14
CL8954C2	Aquaporin NIP1-2	Medicago truncatula	1e-137		45.48 ± 1.57	77.07 ± 13.38	0.78	Hv End- Zm En - Os/Mg GC + Sl/Mj GC-
U20977	Nodulin26-like intrinsic protein	Pisum sativum	2e-143		3.12 ± 1.17	1.80 ± 0.32	-0.44
U19332	K(+)/H(+) antiporter	Medicago truncatula	0		2.23 ± 0.24	1.19 ± 0.17	-0.83	Too General
CL10233C2	Potassium transporter	Medicago truncatula	2e-35		3.18 ± 0.52	2.86 ± 0.80	0.04	Hv End- Zm En + Os/Mg GC - Sl/Mj GC-
U24874	ABC transporter I	Medicago truncatula	4e-19		0.81 ± 0.09	0.94 ± 0.19	0.28	Too General
U3474	TRANSPARENT TESTA	Medicago truncatula	1e-109		0.98 ± 0.18	1.41 ± 0.57	0.43	Too General

## Sheet: UW UPREGULATED
Table S4c.Annotation and expression levels (RPKM) of selected key transfer-cell specific unigenes, shared between uniform wall and wall ingrowth formation, significantly up-regulated during uniform wall formation (fold change >2). The selected unigenes are divided between four functional groups: signal generation and transduction; cell wall biosynthesis, remodelling and structural proteins; intra…
Developmental signals
Gene ID	Gene function	Most homologus specie	E value	EC Number	3 h EP RPKM	12 h EP RPKM	Log 2 DAG 12h/3h	Expression in other TCs
Auxin
U19196	AUX/IAA family member IAA4	Pisum sativum	1e-98		24.21 ± 4.19	4.65 ± 0.34	-1.82
Ethylene
CL8157C2	Aminocyclopropane-1-carboxylic acid synthase	Vigna radiata	0	4.4.1.14	30.25 ± 0.56	8.56 ± 2.74	-1.82	Hv End - Zm En - Os/Mg GC - Sl/Mj GC+.
U225	ERF019	Medicago truncatula	4e-66		60.25 ± 7.06	2.63 ± 0.68	-4.52
Gibberellins
U30186	Gibberellin 2-beta-dioxygenase 8-like	Glycine max	6e-171	1.14.11.12	65.21 ± 6.16	4.75 ± 2.05	-3.74	Hv End + Zm En - Os/Mg GC - Sl/Mj GC-
Abscisic acid
U32247	Transcription factor LEC1-A	Medicago truncatula	1e-59		6.03 ± 1.20	0.82 ± 0.25	-2.64
Cytokinins
U25276	Cytokinin-O-glucosyltransferase	Medicago truncatula	0	2.4.1.-	19.73 ± 8.16	4.32 ± 1.06	-1.92	Too general
U7541	Cytokinin-O-glucosyltransferase	Medicago truncatula	0	2.4.1.120	52.83 ± 11.67	1.54 ± 0.23	-5.06	Too general
ROS
U21465	L-ascorbate oxidase	Medicago truncatula	0	1.10.3.3	5.98 ± 1.35	1.61 ± 0.40	-1.58	Too general
Calcium
U23902	Cyclic nucleotide-gated channel	Medicago truncatula	5e-132		1.44 ± 0.19	0.61 ± 0.18	-1.3	Too general	70% probability PM, 30% ER-golgi. Has N-terminus
U29950	Cyclic nucleotide-gated channel 15 like	Glycine max	0		39.59 ± 8.84	2.47 ± 1.21	-4.12		60% probability PM, 40% ER-golgi
CL4204C1	Potassium channel SKOR	Medicago truncatula	8e-36		3.90 ± 0.82	1.18 ± 0.68	-1.48
CL1526C1	Type IIB calcium ATPase MCA5	Medicago truncatula	0	3.6.3.8	11.40 ± 1.92	1.13 ± 0.27	-3.28	Hv End + Zm En - Os/Mg GC - Sl/Mj GC-
U18269	Calcium-binding protein CML16-like	Glycine max	2e-72		27.92 ± 3.51	3.97 ± 1.75	-2.92
U14697	Calcium binding protein	Medicago truncatula	7e-80		171.14 ± 17.38	21.61 ± 4.33	-2.99	Too general
U12681	Guanylyl cyclase	Medicago truncatula	1e-07		1.58 ± 0.21	0.69 ± 0.13	-1.2
U984	MLO1	Pisum sativum	0		3.32 ± 1.63	0.86 ± 0.28	-1.64	Hv End + Zm En - Os/Mg GC - Sl/Mj GC-
Intracellular organization
Gene ID	Gene function	Most homologus specie	E value	EC Number	3 h EP RPKM	12 h EP RPKM	Log 2 DAG 12h/3h	Expression in other TCs
Cytoskeleton
Vesicle trafficking
U18006	ADP-ribosylation factor GTPase-activating protein AGD12	Medicago truncatula	3e-82	3.1.4.4	2.59 ± 0.28	0.9 ± 0.23	-1.45	Hv End - Zm En - OS /Mg GC + Sl/Mj GC -
U12722	Dynamin-related protein 1C-like isoform 2	Glycine max	2e-56		2.99 ± 0.67	1.17 ± 0.56	-1.38	Hv End - Zm En - OS /Mg GC + Sl/Mj GC -
Sphingolipid and sterol biosynthesis and transport
U6945	Biotin carboxyl carrier protein of acetyl-CoA carboxylase	Medicago truncatula	4e-107		2.60 ± 0.38	0.78 ± 0.10	-1.72
CL6235C1	3-ketoacyl-CoA synthase	Medicago truncatula	6e-152	2.3.1.-	5.45 ± 1.64	1.54 ± 0.26	-1.31	Too General
CL5837C1	3-ketoacyl-CoA synthase	Medicago truncatula	0	2.3.1.-	165.91 ± 12.22	35.82 ± 8.47	-2.2	Too General
U7915	beta-ketoacyl-CoA synthase	Medicago truncatula	3e-76	2.3.1.-	140.28 ± 14.49	46.52 ± 10.15	-1.63	Hv End + Zm En - OS /Mg GC - Sl/Mj GC +
U8918	non-specific lipid-transfer protein AKCS9-like	Glycine max	7e-28		53.08 ± 15.08	1.06 ± 0.22	-5.54
Cell wall
Gene ID	Gene function	Most homologus specie	E value	EC Number	3 h EP RPKM	12 h EP RPKM	Log 2 DAG 12h/3h	Expression in other TCs
Celluose
U35542	GPI-anchored protein	Glycine max	2e-140		1.42 ± 0.37	0.63 ± 0.15	-1.06	Too General
Matrix polysaccharides
U15114	Beta-D-xylosidase 5-like	Glycine max	2e-32		124.92 ± 56.47	5.02 ± 1.29	-4.38	Hv End+ Zm En - Os/Mg GC + Sl/Mj GC-
CL6394C1	Xyloglucan-specific endoglucanase inhibitor protein	Medicago truncatula	0	2.7.1.-	94.79 ± 24.36	33.13 ± 1.67	-2.72	Too General
U15415	NAC domain protein NAC2	Medicago sativa	6e-148		114.66 ± 12.97	55.10 ± 14.58	-1.08	Hv End- Zm En - Os/Mg GC + Sl/Mj GC-
U9859	Pectinesterase/pectinesterase inhibitor 41-like	Glycine max	0	3.1.1.11	81.14 ± 10.43	10.23 ± 2.03	-2.97	Hv End- Zm En - Os/Mg GC - Sl/Mj GC+
CL5918C1	Polygalacturonase inhibiting protein	Medicago truncatula	1e-146	2.7.11.1	68.29 ± 18.62	5.49 ± 1.87	-3.69	Hv End- Zm En - Os/Mg GC - Sl/Mj GC+
U20328	Cinnamoyl CoA reductase	Medicago truncatula	0	1.2.1.44	217.33 ± 65.05	66.46 ± 26.49	-1.74	Hv End- Zm En - Os/Mg GC - Sl/Mj GC+
Cell wall structural proteins
U26015	Extensin class 1 protein	Vigna unguiculata	9e-54		144.42 ± 45.64	31.73 ± 4.99	-2.04	Too General
U901	Extensin-like protein	Vigna unguiculata	8e-66		134.16 ± 43.18	24.93 ± 1.74	-1.54	Too General
U14236	Extensin-like protein	Vigna unguiculata	2e-35		38.84 ± 11.94	3.43 ± 1.61	-3.4	Too General
Membrane transporters
Gene ID	Gene function	Most homologus specie	E value	EC Number	3 h EP RPKM	12 h EP RPKM	Log 2 DAG 12h/3h	Expression in other TCs
CL7082C1	Amino-acid permease,	Medicago truncatula	0		9.20 ± 1.00	3.68 ± 0.98	-1.32363	Too General
CL5269C1	Proline transporter	Medicago truncatula	0		5.14 ± 0.26	0.78 ± 0.10	-2.7
U16412	Ammonium transporter 1 member	Medicago truncatula	0		31.82 ± 1.58	6.75 ± 3.38	-2.3
U8713	Inorganic phosphate transporter 1-4	Medicago truncatula	0		42.38 ± 5.31	8.83 ± 0.23	-2.23
U19486	Zn/Cd P(IB)-type ATPase	Medicago truncatula	0	3.6.3.3; 3.6.3.5	3.05 ± 0.25	0.71 ± 0.14	-2.13
CL734C1	PREDICTED: pleiotropic drug resistance protein 1-like	Glycine max	1e-87		18.07 ± 2.23	3.19 ± 0.42	-2.50356
CL5406C1	Metal transporter CNNM4	Medicago truncatula	0		7.53 ± 0.45	8.89 ± 0.69	0.23932
U29110	ABC transporter C family member 10-like	Vitis vinifera	8e-34		2.28 ± 0.51	0.99 ± 0.42	-1.2015	Hv End- Zm En - Os/Mg GC + Sl/Mj GC-
U16609	ABC transporter C family member 9-like	Glycine max	2e-11		2.72 ± 0.81	0.56 ± 0.11	-1.98
U22590	Multidrug and toxin extrusion protein (MATE)	Medicago truncatula	0		15.59 ± 1.99	0.61 ± 0.17	-4.65
U29612	Ripening regulated protein DDTFR18	Medicago truncatula	1e-32		2.00 ± 0.14	0.72 ± 0.18	-1.41

## Sheet: UW SPECIFIC
Table S4d. Annotation and expression levels (RPKM) of selected key transfer-cell specific unigenes selectively expressed during uniform wall formation. The selected unigenes are divided between four functional groups: signal generation and transduction; cell wall biosynthesis, remodelling and structural proteins; intracellular organization determined by lipid metabolism/distribution, cytoskeleton…
Developmental signals
Gene ID	Gene function	Most homologus specie	E value	EC Number	3 h EP RPKM	Expression in other TCs
Auxin
Ethylene
CL2028C1	1-aminocyclopropane-1-carboxylate synthase	Medicago truncatula	0	4.4.1.14	20.35 ± 4.78	Hv End - Zm En - Os/Mg GC - Sl/Mj GC+
CL2028C2	1-aminocyclopropane-1-carboxylate synthase 7	Glycine max	1e-31	4.4.1.14	4.99 ± 2.02
U18915	ERF110	Medicago truncatula	8e-65		2.24 ± 0.28
U18987	ERF110	Medicago truncatula	2e-63		2.48 ± 0.77
U14736	ERF110	Medicago truncatula	1e-41		11.69 ± 0.70
U24481	ERF054-like	Glycine max	7e-47		1.65 ± 0.50
U30633	ERF SHINE	Medicago truncatula	6e-98		1.18 ± 0.20
Gibberellins
CL5309C2	Gibberellin 20 oxidase 1-like	Glycine max	4e-31	2.7.7.27	2.27 ± 0.21	Hv End + Zm En + Os/Mg GC - Sl/Mj GC-
CL449C1	Gibberellin 3-beta-dioxygenase 4-like	Glycine max	2e-46	1.14.11.12	3.30 ± 0.35
U25483	Gibberellin 2-beta-dioxygenase 2	Pisum sativum	0	1.14.11.13	31.59 ± 6.99	Hv End + Zm En - Os/Mg GC - Sl/Mj GC-
U16470	Gibberellin 2-oxidase	Medicago truncatula	5e-42	1.14.11.13	1.56 ± 0.37
Abscisic acid
U16482	Protein phosphatase 2C 25-like	Glycine max	1e-65	3.1.3.16	1.27 ± 0.18
U15900	Transcription factor bHLH122|	Medicago truncatula	3e-125		3.23 ± 0.74
U16630	WRKY transcription factor 40-like	Glycine max	2e-29		3.76 ± 0.09
U21705	WRKY transcription factor 33-like	Glycine max	1e-37		9.98 ± 0.17
Cytokinins
U35673	Cytokinin-O-glucosyltransferase	Medicago truncatula	7e-33	2.4.1.121	2.14 ± 0.80	Too general
U28147	Cytokinin-O-glucosyltransferase	Medicago truncatula	7e-51	2.4.1.-	2.30 ± 0.63	Too general
ROS
U2649	L-gulonolactone oxidase-like	Glycine max	0		5.03 ± 3.52	Too general
Calcium
U29153	Autoinhibited calcium ATPase	Medicago truncatula	5e-113	3.6.3.8	20.97 ± 2.07
U20796	Calcium-dependent protein kinase 1-like	Glycine max	1e-103	2.7.11.1	2.65 ± 0.31	Hv End + Zm En - Os/Mg GC - Sl/Mj GC-
U20795	Calcium-dependent protein kinase 2-like	Glycine max	5e-42	2.7.11.1	2.58 ± 0.46
U20217	Calcium-dependent protein kinase 24-like	Glycine max	1e-55	2.7.11.1	4.31 ± 0.82
U20889	Copine03	Medicago truncatula	0		4.26 ± 1.82	Hv End + Zm En - Os/Mg GC - Sl/Mj GC+
Intrallular organization
Gene ID	Gene function	Most homologus specie	E value	EC Number	3 h EP RPKM	Expression in other TCs
Cytoskeleton
CL2210C1	actin	Caragana korshinskii	1e-77		2.06 ± 0.26	Too General
U8030	actin-97-like	Glycine max	2e-58		1.17 ± 0.38	Hv End + Zm En - OS /Mg GC - Sl/Mj GC -
CL6200C1	Myosin XI	Medicago truncatula	5e-16		2.58 ± 0.26
Vesicle trafficking
U21725	ADP-ribosylation factor GTPase-activating protein	Medicago truncatula	2e-10		1.79 ± 1.02	Too General
U4133	Rab-GDP dissociation inhibitor	Medicago truncatula	4e-95		1.13 ± 0.44	Too General
U35180	Brefeldin A-inhibited guanine nucleotide-exchange protein	Medicago truncatula	5e-09		0.69 ± 0.11	Too General
U21554	Exocyst complex component	Medicago truncatula	0		1.37 ± 0.22	Too General
U5838	Endoplasmic oxidoreductin-1	Medicago truncatula	1e-09		0.84 ± 0.16
U9284	Vesicle-associated protein 2-1-like	Glycine max	1e-13		2.82 ± 0.94	Hv End + Zm En - OS /Mg GC - Sl/Mj GC -
U21726	Vesicle-associated membrane protein	Medicago truncatula	4e-103		18.17 ± 3.22	Too General
Sphingolipid and sterol biosynthesis and transport
U32221	Oxysterol-binding protein-related protein	Medicago truncatula	1e-84		0.78 ± 0.12	Too General
CL10929C1	Long-chain-fatty-acid-CoA ligase	Medicago truncatula	2e-15	6.2.1.3	1.59 ± 0.33
CL4043C2	Remorin	Medicago truncatula	4e-83	2.7.11.22	1.57 ± 0.72	Hv End + Zm En - OS /Mg GC - Sl/Mj GC -
Cell wall
Gene ID	Gene function	Most homologus specie	E value	EC Number	3 h EP RPKM	Expression in other TCs
Cellulose
U31167	Endoglucanase	Medicago truncatula	1e-26	3.2.1.4	2.38 ± 0.33	Too General
CL3775C2	Endoglucanase	Medicago truncatula	4e-38	3.2.1.4	3.02 ± 0.83	Too General
U30633	ERF SHINE	Medicago truncatula	6e-98		1.18 ± 0.20
Matrix polysaccharides
CL8806C2	Xylosyltransferase	Medicago truncatula	0		3.85 ± 0.76	Hv End- Zm En + Os/Mg GC - Sl/Mj GC-
U3247	Glycosyltransferase family GT8 protein	Medicago truncatula	1e-81	2.4.1.43	0.95 ± 0.18
U3248	Glycosyltransferase family GT8 protein	Medicago truncatula	7e-77	2.4.1.43	1.35 ± 0.50
U22861	Xyloglucan endotransglycosylase hydrolase 2	Medicago truncatula	2e-109	2.4.1.207	2.16 ± 0.73
CL9193C1	Xyloglucan endotransglucosylase/hydrolase	Medicago truncatula	1e-70	2.4.1.207	7.20 ± 4.23	Too general
U31050	Xyloglucan endotransglucosylase/hydrolase	Medicago truncatula	1e-37	2.4.1.207	6.42 ± 3.63	Too general
U8264	Xyloglucan endotransglucosylase/hydrolase	Medicago truncatula	1e-16	2.4.1.207	5.52 ± 2.81	Too general
CL7192C3	Xyloglucan endotransglucosylase	Pisum sativum	6e-55	2.4.1.207	2.58 ± 0.16	Too general
U16662	Expansin-A12-like	Glycine max	3e-128		27.74 ± 8.01	Hv End- Zm En - Os/Mg GC + Sl/Mj GC-
CL4158C2	Galacturonosyltransferase 13-like	Glycine max	0	2.4.1.43	44.9 ± 1.25
CL7790C1	Pectinesterase	Medicago truncatula	0	3.1.1.11	7.84 ± 3.05	Too general
CL7192C3	Pectinesterase	Pisum sativum	7e-55	3.1.1.11	2.58 ± 0.16	Too general
U29365	N-hydroxycinnamoyl/benzoyltransferase	Medicago truncatula	0	2.3.1.133	3.4 ± 0.63	Hv End- Zm En - Os/Mg GC + Sl/Mj GC-
CL9121C2	Cinnamyl alcohol dehydrogenase-related protein	Medicago truncatula	0	1.1.1.195	15.65 ± 9.77	Hv End+ Zm En + Os/Mg GC + Sl/Mj GC-
Cell wall structural proteins
U13038	Arabinogalactan peptide	Medicago truncatula	3e-18		1.38 ± 0.13	Too general
U34866	TPA: putative proline-rich extensin-like receptor protein kinase family protein	Zea mays	6e-07		0.80 ± 0.17
U274	putative glycine rich protein precursor	Pisum sativum	2e-42		36.77 ± 24.15
Membrane transporters
Gene ID	Gene function	Most homologus specie	E value	EC Number	3 h EP RPKM	Expression in other TCs
U18246	Sugar transporter	Galega orientalis	0		0.58 ± 0.09	Too General
U40718	Cl-channel clc-7	Populus trichocarpa	6e-31		0.69 ± 0.08
U12068	K(+)/H(+) antiporter	Medicago truncatula	3e-57		1.16 ± 0.26	Too General
U11616	Sulfate transporter	Medicago truncatula	2e-37		1.21 ± 0.23	Too General
U29110	ABC transporter C family member 10-like	Vitis vinifera	8e-34		2.28 ± 0.51
U4110	ABC transporter C family member 9-like	Glycine max	1e-69		0.80 ± 0.07	Hv End- Zm En - Os/Mg GC + Sl/Mj GC-
U3473	TRANSPARENT TESTA	Medicago truncatula	2e-85		0.78 ± 0.14
U3485	ABC transporter B family member	Medicago truncatula	1e-10		0.63 ± 0.12	Too General
U29103	Multidrug resistance protein ABC transporter family,	Medicago truncatula	2e-50		1.19 ± 0.21	Too General
U3010	MATE efflux family protein DTX1-like	Glycine max	2e-20		0.82 ± 0.18	Hv End- Zm En - Os/Mg GC + Sl/Mj GC-
U35103	Ripening regulated protein DDTFR18	Medicago truncatula	6e-32		1.42 ± 0.16
U17657	Zinc finger protein STOP1 homolog	Glycine max	2e-121		0.97 ± 0.18

## Sheet: WI UPREGULATED
Table S4e. Annotation and expression levels (RPKM) of selected key transfer-cell specific unigenes, shared between uniform wall and wall ingrowth formation, significantly up-regulated during wall ingrowth formation (fold change >2). The selected unigenes are divided between four functional groups: signal generation and transduction; cell wall biosynthesis, remodelling and structural proteins; int…
Developmental signals
Gene ID	Gene function	Most homologus specie	E value	EC Number	3 h EP RPKM	12 h EP RPKM	Log 2 DAG 12h/3h	Expression in other TCs
Auxin
U9020	Indole-3-acetate O-methyltransferase	Glycine max	0	2.1.1.141	32.74 ± 2.82	591.10 ± 63.38	4.18	Hv End - Zm En - Os/Mg GC + Sl/Mj GC-
CL2550C1	Auxin efflux carrier protein	Medicago truncatula	0		5.12 ± 0.52	12.79 ± 2.30	1.38	Too general
U8726	Auxin-induced protein	Pisum sativum	6e-21		1.89 ± 0.79	3.45 ± 1.18	1.77	Too general
CL989C4	PCNT115	Medicago truncatula	2e-176		3.36 ± 1.17	25.62 ± 2.19	3.34	Hv End + Zm En - Os/Mg GC - Sl/Mj GC-
Ethylene
U8572	1-aminocyclopropane-1-carboxylate oxidase	Medicago truncatula	1e-16		2.49 ± 1.12	6.24 ± 3.04	1.67	Hv End + Zm En - Os/Mg GC - Sl/Mj GC+
Gibberellins
Abscisic acid
CL5144C1	ABR18	Pisum sativum			3.44 ± 0.77	33.85 ± 5.58	3.5
Cytokinins
U23225	Cytokinin dehydrogenase	Medicago truncatula	5e-63	1.5.99.12	0.60 ± 0.12	2.41 ± 0.75	2.02
ROS
CL8648C2	Peroxidase	Medicago truncatula	1e-167	1.11.1.7	7.74 ± 5.40	24.78 ± 5.67	2.59	Too general
Calcium
Intracellular organization
Gene ID	Gene function	Most homologus specie	E value	EC Number	3 h EP RPKM	12 h EP RPKM	Log 2 DAG 12h/3h	Expression in other TCs
Cytoskeleton
Vesicle trafficking
U9470	syntaxin-112-like	Glycine max	1e-41	2.7.7.3	0.64 ± 0.10	1.35 ± 0.22	1.16
Sphingolipid and sterol biosynthesis and transport
U12386	Epoxide hydrolase	Medicago truncatula	6e-162	5.4.4.2; 2.2.1.9; 4.2.99.20; 4.2.1.113	1.32 ± 0.50	8.95 ± 2.88	2.83	Too General
Cell wall
Gene ID	Gene function	Most homologus specie	E value	EC Number	3 h EP RPKM	12 h EP RPKM	Log 2 DAG 12h/3h	Expression in other TCs
Cellulose
U30949	Acidic endochitinase-like protein	Glycine max	5e-54	3.2.1.14	24.74 ± 13.59	38.01 ± 12.63	1.03
Matrix polysaccharides
CL6667C1	Beta-galactosidase	Medicago truncatula	0	3.2.1.23	0.54 ± 0.03	2.83 ± 0.77	2.39157	Too General
U41126	Subtilisin-like protease	Medicago truncatula	2e-38		0.56 ± 0.10	1.41 ± 0.24	1.32596	Too General
U26002	Glucan endo-1,3-beta-glucosidase	Medicago truncatula	0	3.4.16.5	4.88 ± 1.42	22.12 ± 4.21	2.48	Too General
Cell wall structural proteins
CL6100C3	Extensin=nodule-specific proline-rich protein	Vicia faba	5e-09		27.08 ± 14.53	48.42 ± 20.84	1.51	Too General
CL5023C1	Hydroxyproline-rich glycoprotein DZ-HRGP	Volvox carteri f. nagariensis	5e-10		17.07 ± 7.37	339.24 ± 54.29	4.88
CL5788C1	Repetitive proline-rich cell wall protein	Medicago truncatula	1e-14		48.80 ± 32.59	105.13 ± 91.35	3.43	Hv End+ Zm En - Os/Mg GC + Sl/Mj GC+
CL3930C1	Pherophorin-S	Volvox carteri f. nagariensis	1e-23		3.05 ± 0.81	69.18 ± 9.27	4.59
Membrane transporters
Gene ID	Gene function	Most homologus specie	E value	EC Number	3 h EP RPKM	12 h EP RPKM	Log 2 DAG 12h/3h	Expression in other TCs
U2598	ABC transporter G family	Glycine max	0		2.34 ± 1.22	12.62 ± 3.35	2.95	Too General

## Sheet: WI SPECIFIC
Table S4f. Annotation and expression levels (RPKM) of selected key transfer-cell specific unigenes selectively expressed during wall ingrowth formation. The selected unigenes are divided between four functional groups: signal generation and transduction; cell wall biosynthesis, remodelling and structural proteins; intracellular organization determined by lipid metabolism/distribution, cytoskeleto…
Developmental signals
Gene ID	Gene function	Most homologus specie	E value	EC Number	12 h EP RPKM	Expression in other TCs
Auxin
CL165C2	Indole-3-glycerol phosphate synthase	Medicago truncatula	2e-149	4.1.1.48	7.59 ± 0.46
CL7523C1	Auxin influx protein	Medicago truncatula	5e-12		0.79 ± 0.19
U17577	WI: auxin-induced protein 6B	Medicago truncatula	2e-50		1.74 ± 0.55	Hv End - Zm En - Os/Mg GC + Sl/Mj GC-
U6397	Class III HD-Zip protein 2	Populus trichocarpa	4e-08		1.47 ± 0.64
U33780	MYB TF/ KAN	Medicago truncatula	1e-86		8.43 ± 0.95	Hv End + Zm E+ Os/Mg GC - Sl/Mj GC+
U3299	WUSCHEL-related homeobox 5	Glycine max	1e-33		2.60 ± 1.09
U3298	WUSCHEL	Ricinus communis	5e-33		2.86 ± 1.40
U37422	SAUR	Populus trichocarpa	3e-22		1.05 ± 0.33	Hv End - Zm En - Os/Mg GC - Sl/Mj GC+
U3409	RAMOSUS5	Pisum sativum	4e-72		0.90 ± 0.06
Ethylene
U15922	Aminocyclopropane-1-carboxylate oxidase	Medicago truncatula	1e-126	1.14.17.4	1.92 ± 0.29	Hv End + Zm En - Os/Mg GC - Sl/Mj GC+
U12540	Ethylene responsive transcription factor 1a	Medicago truncatula	1e-34		0.86 ± 0.18	Hv End + Zm En - Os/Mg GC - Sl/Mj GC-
Gibberellins
Abscisic acid
U20017	Abscisic acid hydroxylase 2-like	Glycine max	0	1.14.13.93	5.37 ± 0.52
U15674	Aldehyde oxidase 3	Pisum sativum	1e-39	1.2.3.7	0.97 ± 0.18
Cytokinins
CL458C2	Cytokinin-O-glucosyltransferase	Medicago truncatula	2e-29	2.4.1.85	2.66 ± 1.13	Too general
ROS
U6799	Respiratory burst oxidase homolog protein E-like	Glycine max	3e-28	1.6.3.-; 1.11.1.-	1.72 ± 0.33
U37639	Carboxymethylenebutenolidase-like protein	Medicago truncatula	1e-32	3.1.1.45	0.84 ± 0.18	Hv End - Zm En + Os/Mg GC - Sl/Mj GC-
CL8648C1	Peroxidase	Medicago truncatula	7e-100	1.11.1.7	6.37 ± 3.11	Too general
Calcium
U36148	IQ-DOMAIN 1-like containing protein	Glycine max	4e-22		0.99 ± 0.20
U11156	IQ domain-containing protein	Medicago truncatula	4e-30		0.65 ± 0.15
Intracellular organization
Gene ID	Gene function	Most homologus specie	E value	EC Number	3 h EP RPKM	Expression in other TCs
Cytoskeleton
CL2130C1	65-kDa microtubule-associated protein	Medicago truncatula	5e-20		0.44 ± 0.18
U16493	Kinesin-like polypeptide	Medicago truncatula	4e-21		0.76 ± 0.30	Hv End + Zm En + OS /Mg GC + Sl/Mj GC -
CL7887C2	Villin-4	Medicago truncatula	2e-60		0.57 ± 0.12	Hv End - Zm En + OS /Mg GC + Sl/Mj GC -
Vesicle trafficking
U12467	ADP-ribosylation factor GTPase-activating protein AGD14-like isoform X1	Medicago truncatula	6e-16		2.28 ± 0.33
CL4811C2	Exocyst complex component SEC3A-like	Glycine max	2e-67		3.09 ± 0.34
U9471	Syntaxin-112	Medicago truncatula	4e-37	2.7.7.3	0.81 ± 0.13
CL3098C3	Dynamin-2B-like	Glycine max	3e-06		0.59 ± 0.23	Hv End - Zm En - OS /Mg GC - Sl/Mj GC +
Sphingolipid and sterol biosynthesis and transport
U11800	3-ketoacyl-CoA synthase 21-like	Glycine max	2e-93	2.3.1.-	0.61 ± 0.31
U35890	Elongation of fatty acids protein	Medicago truncatula	1e-33		0.68 ± 0.06
U31293	Squalene epoxidase	Medicago truncatula	0	1.14.13.132	0.75 ± 0.29
U14071	Epoxide hydrolase	Medicago truncatula	7e-109		0.85 ± 0.15	Hv End + Zm En + OS /Mg GC - Sl/Mj GC -
U40880	lipid transfer protein precursor	Malus x domestica	6e-13		0.95 ± 0.23	Too General
U12302	PCTP-like protein-like	Glycine max	4e-117		1.32 ± 0.37
U32592	Long-chain-alcohol O-fatty-acyltransferase	Medicago truncatula	6e-141		10.01 ± 9.30
Cell wall
Gene ID	Gene function	Most homologus specie	E value	EC Number	3 h EP RPKM	Expression in other TCs
Cellulose
CL1800C5	Beta-glucosidase	Medicago truncatula	4e-27	3.2.1.21	0.49 ± 0.11	Hv End+ Zm En - Os/Mg GC + Sl/Mj GC+
Matrix polysaccharides
U34223	Alpha-D-xylosidase	Medicago truncatula	1e-109	3.2.1.177	1.12 ± 0.07
CL8194C2	Alpha-xylosidase-like	Glycine max	6e-71	3.2.1.177	0.77 ± 0.15
U12075	Alpha-expansin	Medicago truncatula	9e-141		7.08 ± 3.20	Hv End+ Zm En - Os/Mg GC - Sl/Mj GC+
U4017	Beta-galactosidase	Medicago truncatula	2e-15	3.2.1.23	1.08 ± 0.32	Too general
U36200	UDP-glucuronosyl-transferase 1-1	Medicago truncatula	8e-40		0.62 ± 0.18
U20013	Endo-beta-1 3-glucanase	Medicago truncatula	4e-150	2.4.1.218	7.51 ± 2.40	Hv End+ Zm En - Os/Mg GC + Sl/Mj GC+
U16698	Trans-cinnamate 4-monooxygenase	Medicago truncatula	0	1.14.13.11	0.51 ± 0.18
Cell wall structural proteins
CL6100C2	Extensin=nodule-specific proline-rich protein	Vicia faba	1e-06	3.1.4.4	12.49 ± 3.88
U11743	extensin=nodule-specific proline-rich protein	Vicia faba	2e-06	3.1.4.5	2.32 ± 1.52
U8399	Pollen Ole e 1 allergen and extensin	Medicago truncatula	1e-103		2.62 ± 0.50	Hv End- Zm En - Os/Mg GC + Sl/Mj GC-
CL5788C2	Repetitive proline-rich cell wall protein	Medicago sativa	4e-45		41.85 ± 19.32
CL8701C2	Stem 28 kDa glycoprotein	Medicago truncatula	3e-26		0.77 ± 0.48
Membrane transporters
Gene ID	Gene function	Most homologus specie	E value	EC Number	3 h EP RPKM	Expression in other TCs
CL2123C2	Hexose transporter	Medicago truncatula	0		24.19 ± 3.08	Hv End+ Zm En + Os/Mg GC - Sl/Mj GC+
U4242	Carbohydrate transporter	Medicago truncatula	2e-32		0.57 ± 0.01	Too General
U4615	Peptide transporter PTR3-B	Medicago truncatula	1e-175		0.94 ± 0.14
CL8772C1	Peptide/nitrate transporter	Glycine max	0		43.71 ± 5.42	Too general
U38725	Potassium channel AKT1-like	Glycine max	6e-29		0.50 ± 0.04
U36661	SST1-like protein	Pisum sativum	5e-58		1.67 ± 0.41
U40089	Magnesium-transporting ATPase, P-type 1-like	Fragaria vesca subsp. vesca	8e-34	3.6.3.2	1.15 ± 0.29
U5521	ABC transporter C family member 10-like	Glycine max	3e-31		0.55 ± 0.17	Hv End- Zm En - Os/Mg GC + Sl/Mj GC-
U2872	ABC transporter	Medicago truncatula	5e-07		1.56 ± 0.26	Too General
U36776	ABC transporter	Medicago truncatula	3e-50		0.58 ± 0.12	Too General
U5686	TRANSPARENT TESTA	Medicago truncatula	2e-29		0.70 ± 0.36
U539	Heavy metal transport/detoxification protein	Medicago truncatula	2e-27		1.31 ± 0.55
U29622	PREDICTED: metal tolerance protein 10-like	Glycine max	0		15.46 ± 0.32	Hv End+ Zm En - Os/Mg GC - Sl/Mj GC-
